# Supplementary material for: GATA6 coordinates cross-talk between BMP10 and oxidative stress axis in pulmonary arterial hypertension
Source: Sci Rep. 2023 Apr 22;13:6593. doi: 10.1038/s41598-023-33779-8 (PMC10122657; doi:10.1038/s41598-023-33779-8)
Supplement: Supplementary file 3 — Supplementary Tables. [file 41598_2023_33779_MOESM3_ESM.xlsx]

## Sheet: Suppl Table 1
Supplemental Table 1. Gene expression analysis of the antioxidant enzymes in human
PAECs (HPAECs) transfected with siGATA6 or control scr siRNA
Entrez Gene ID	Symbol	Description	GATA6 knockdown vs scrambled control fold change	log2 (expression), scrambled control	log2 (expression), GATA6 knockdown
10085	EDIL3	EGF-like repeats and discoidin I-like domains 3	5.22477	5.4231	7.80847
7351	UCP2	uncoupling protein 2 (mitochondrial, proton carrier)	5.19934	5.18206	7.56039
59277	NTN4	netrin 4	4.36657	7.78208	9.90858
84168	ANTXR1	anthrax toxin receptor 1	4.33073	7.59106	9.70567
767577	SNORD114-1	small nucleolar RNA, C/D box 114-1	3.89453	5.42997	7.39142
57709	SLC7A14	solute carrier family 7 (orphan transporter), member 14	3.69194	4.9831	6.86748
8823	FGF16	fibroblast growth factor 16	3.58853	3.59649	5.43989
8515	ITGA10	integrin, alpha 10	3.57759	6.15598	7.99497
84935	C13orf33	chromosome 13 open reading frame 33	3.5521	5.27731	7.10598
7042	TGFB2	transforming growth factor, beta 2	3.51068	6.05218	7.86393
10894	LYVE1	lymphatic vessel endothelial hyaluronan receptor 1	3.4836	4.85823	6.65881
4500	MT1L	metallothionein 1L (gene/pseudogene)	3.4769	6.98071	8.77851
767589	SNORD114-11	small nucleolar RNA, C/D box 114-11	3.41502	3.84565	5.61754
170960	ZNF721	zinc finger protein 721	3.38183	3.88409	5.6419
4052	LTBP1	latent transforming growth factor beta binding protein 1	3.30004	7.14178	8.86427
220988	HNRNPA3	heterogeneous nuclear ribonucleoprotein A3	3.25101	3.63089	5.33178
113189	CHST14	carbohydrate (N-acetylgalactosamine 4-0) sulfotransferase 14	3.18349	6.2149	7.88551
5218	CDK14	cyclin-dependent kinase 14	3.17512	5.04978	6.71659
56952	PRTFDC1	phosphoribosyl transferase domain containing 1	3.17477	4.9062	6.57285
653519	GPR89A	G protein-coupled receptor 89A	3.11978	4.92965	6.57109
100505519	LOC100505519	uncharacterized LOC100505519	3.0652	4.56829	6.18428
170692	ADAMTS18	ADAM metallopeptidase with thrombospondin type 1 motif, 18	3.04086	6.98628	8.59076
767563	SNORD113-3	small nucleolar RNA, C/D box 113-3	3.03421	4.72004	6.32136
767578	SNORD114-2	small nucleolar RNA, C/D box 114-2	3.02356	2.90627	4.50252
693229	MIR644A	microRNA 644a	3.00954	4.12889	5.71843
401237	LINC00340	long intergenic non-protein coding RNA 340	2.92799	5.48409	7.034
100616205	MIR4704	microRNA 4704	2.89479	3.98143	5.51489
7057	THBS1	thrombospondin 1	2.82783	12.3316	13.8313
11320	MGAT4A	mannosyl (alpha-1,3-)-glycoprotein beta-1,4-N-acetylglucosaminyltransferase, isozyme A	2.79864	7.92063	9.40535
767605	SNORD114-25	small nucleolar RNA, C/D box 114-25	2.79182	4.22961	5.71082
100508226	LOC100508226	HHSL751	2.77283	4.7624	6.23376
50832	TAS2R4	taste receptor, type 2, member 4	2.75195	4.24358	5.70404
54360	CYTL1	cytokine-like 1	2.74886	8.33787	9.7967
767564	SNORD113-4	small nucleolar RNA, C/D box 113-4	2.73719	4.38349	5.83619
79692	ZNF322	zinc finger protein 322	2.71423	4.44838	5.88892
51400	PPME1	protein phosphatase methylesterase 1	2.70979	7.91052	9.3487
91584	PLXNA4	plexin A4	2.70878	5.79979	7.23744
767595	SNORD114-17	small nucleolar RNA, C/D box 114-17	2.70466	5.19957	6.63502
340252	ZNF680	zinc finger protein 680	2.67903	4.80778	6.22949
55714	ODZ3	odz, odd Oz/ten-m homolog 3 (Drosophila)	2.65178	5.70568	7.11264
401320	LOC401320	uncharacterized LOC401320	2.649	5.1875	6.59295
91768	CABLES1	Cdk5 and Abl enzyme substrate 1	2.62703	6.24559	7.63902
767593	SNORD114-15	small nucleolar RNA, C/D box 114-15	2.62541	5.38103	6.77358
161198	CLEC14A	C-type lectin domain family 14, member A	2.61917	7.79344	9.18255
3352	HTR1D	5-hydroxytryptamine (serotonin) receptor 1D, G protein-coupled	2.61414	4.71069	6.09703
79986	ZNF702P	zinc finger protein 702, pseudogene	2.57315	5.20948	6.57302
100506390	LOC100506390	RAP1B, member of RAS oncogene family pseudogene	2.5555	3.90449	5.2581
392255	GDF6	growth differentiation factor 6	2.54787	4.71118	6.06048
100422943	MIR3189	microRNA 3189	2.5332	3.96823	5.30919
204962	SLC44A5	solute carrier family 44, member 5	2.51441	4.80217	6.13239
1070	CETN3	centrin, EF-hand protein, 3	2.51311	3.50448	4.83395
11278	KLF12	Kruppel-like factor 12	2.50337	6.90815	8.23202
7171	TPM4	tropomyosin 4	2.49323	7.52075	8.83876
100292905			2.47441	2.9727	4.27979
26804	SNORD45B	small nucleolar RNA, C/D box 45B	2.46408	3.52876	4.82981
91624	NEXN	nexilin (F actin binding protein)	2.45509	5.86788	7.16365
400360	C15orf54	chromosome 15 open reading frame 54	2.4514	6.12427	7.41788
83464	APH1B	anterior pharynx defective 1 homolog B (C. elegans)	2.44872	6.28176	7.57379
9183	ZW10	ZW10, kinetochore associated, homolog (Drosophila)	2.4475	5.78663	7.07793
100313830	MIR548H1	microRNA 548h-1	2.44123	2.31198	3.59959
118433	RPL23AP7	ribosomal protein L23a pseudogene 7	2.43787	3.86447	5.15009
4053	LTBP2	latent transforming growth factor beta binding protein 2	2.41709	8.51526	9.78854
100533106	ZHX1-C8ORF76	ZHX1-C8ORF76 readthrough	2.41386	3.28532	4.55666
10205	MPZL2	myelin protein zero-like 2	2.40049	9.46965	10.733
8714	ABCC3	ATP-binding cassette, sub-family C (CFTR/MRP), member 3	2.39666	6.41352	7.67455
10383	TUBB4B	tubulin, beta 4B class IVb	2.39433	12.2644	13.524
11098	PRSS23	protease, serine, 23	2.37388	8.73896	9.98621
138881	OR1L8	olfactory receptor, family 1, subfamily L, member 8	2.36547	4.20674	5.44887
28971	C11orf67	chromosome 11 open reading frame 67	2.3618	5.53169	6.77158
100652731			2.36029	3.31178	4.55075
25890	ABI3BP	ABI family, member 3 (NESH) binding protein	2.35777	9.62568	10.8631
6217	RPS16	ribosomal protein S16	2.35265	7.26024	8.49453
56911	C21orf7	chromosome 21 open reading frame 7	2.35163	5.37307	6.60673
2878	GPX3	glutathione peroxidase 3 (plasma)	2.34656	6.3076	7.53815
80854	SETD7	SET domain containing (lysine methyltransferase) 7	2.34622	8.00733	9.23767
150759	LINC00342	long intergenic non-protein coding RNA 342	2.34589	3.93769	5.16782
862	RUNX1T1	runt-related transcription factor 1; translocated to, 1 (cyclin D-related)	2.3368	6.02118	7.24572
100506214	LOC100506214	uncharacterized LOC100506214	2.32851	6.25494	7.47434
767600	SNORD114-22	small nucleolar RNA, C/D box 114-22	2.32038	4.98157	6.19593
160518	DENND5B	DENN/MADD domain containing 5B	2.31963	6.64818	7.86207
286437	LOC286437	uncharacterized LOC286437	2.31338	5.15821	6.36821
23322	RPGRIP1L	RPGRIP1-like	2.31246	3.98275	5.19218
285346	ZNF852	zinc finger protein 852	2.31114	4.02267	5.23128
84792	FAM220A	family with sequence similarity 220, member A	2.30862	6.08658	7.29361
100500904	MIR3942	microRNA 3942	2.30343	3.1883	4.39208
100506029	LOC100506029	uncharacterized LOC100506029	2.29216	4.55993	5.75664
5420	PODXL	podocalyxin-like	2.28846	9.58766	10.782
56993	TOMM22	translocase of outer mitochondrial membrane 22 homolog (yeast)	2.28766	7.92124	9.11511
100128288	LOC100128288	uncharacterized LOC100128288	2.28604	4.01689	5.20974
767592	SNORD114-14	small nucleolar RNA, C/D box 114-14	2.28535	5.92148	7.11389
646324	LINC00607	long intergenic non-protein coding RNA 607	2.28265	6.56434	7.75505
48	ACO1	aconitase 1, soluble	2.27747	8.82002	10.0075
54800	KLHL24	kelch-like 24 (Drosophila)	2.25397	6.05438	7.22685
134147	CMBL	carboxymethylenebutenolidase homolog (Pseudomonas)	2.2476	5.62913	6.79752
146198	ZFP90	zinc finger protein 90 homolog (mouse)	2.24758	5.09503	6.2634
8793	TNFRSF10D	tumor necrosis factor receptor superfamily, member 10d, decoy with truncated death domain	2.24324	7.34394	8.50953
9424	KCNK6	potassium channel, subfamily K, member 6	2.23972	7.30777	8.47109
493911	PHOSPHO2	phosphatase, orphan 2	2.23502	4.15216	5.31245
55364	IMPACT	Impact homolog (mouse)	2.23142	5.8655	7.02347
677799	SNORA11	small nucleolar RNA, H/ACA box 11	2.22496	5.1752	6.32898
400456	LOC400456	uncharacterized LOC400456	2.22142	4.98761	6.13909
55103	RALGPS2	Ral GEF with PH domain and SH3 binding motif 2	2.22093	6.32104	7.47221
10371	SEMA3A	sema domain, immunoglobulin domain (Ig), short basic domain, secreted, (semaphorin) 3A	2.2207	4.63773	5.78875
57480	PLEKHG1	pleckstrin homology domain containing, family G (with RhoGef domain) member 1	2.2051	5.84342	6.98426
7644	ZNF91	zinc finger protein 91	2.20324	3.89827	5.0379
79411	GLB1L	galactosidase, beta 1-like	2.20275	4.63715	5.77646
3638	INSIG1	insulin induced gene 1	2.2013	7.81222	8.95058
4254	KITLG	KIT ligand	2.20024	5.97794	7.1156
163227	ZNF100	zinc finger protein 100	2.19876	5.65192	6.78861
767590	SNORD114-12	small nucleolar RNA, C/D box 114-12	2.18098	4.99887	6.12385
221395	GPR116	G protein-coupled receptor 116	2.17961	6.74729	7.87137
6876	TAGLN	transgelin	2.1767	5.73937	6.86151
150967	PKI55	DKFZp434H1419	2.17338	5.84351	6.96345
10763	NES	nestin	2.1719	7.15206	8.27102
100128130	LOC100128130	uncharacterized LOC100128130	2.17076	5.10763	6.22583
282997	LOC282997	uncharacterized LOC282997	2.16938	3.82797	4.94525
7292	TNFSF4	tumor necrosis factor (ligand) superfamily, member 4	2.16827	7.14963	8.26617
100616215	MIR548AL	microRNA 548al	2.16775	3.01203	4.12822
55635	DEPDC1	DEP domain containing 1	2.16688	6.27404	7.38966
10287	RGS19	regulator of G-protein signaling 19	2.1622	6.47395	7.58645
401190	RGS7BP	regulator of G-protein signaling 7 binding protein	2.1593	7.69587	8.80644
55827	DCAF6	DDB1 and CUL4 associated factor 6	2.15881	6.96895	8.07919
144348	ZNF664	zinc finger protein 664	2.1568	5.89932	7.00821
55930	MYO5C	myosin VC	2.14655	4.66295	5.76497
10949	HNRNPA0	heterogeneous nuclear ribonucleoprotein A0	2.14304	7.53845	8.6381
100528032	KLRC4-KLRK1	KLRC4-KLRK1 readthrough	2.13858	3.76514	4.8618
619423	FAM85A	family with sequence similarity 85, member A	2.13776	3.34888	4.44498
23193	GANAB	glucosidase, alpha; neutral AB	2.13259	8.91245	10.0051
100507015			2.12545	5.12087	6.20864
256691	MAMDC2	MAM domain containing 2	2.11865	5.55477	6.63792
55325	UFSP2	UFM1-specific peptidase 2	2.11721	6.11361	7.19578
92949	ADAMTSL1	ADAMTS-like 1	2.11617	6.42881	7.51027
6369	CCL24	chemokine (C-C motif) ligand 24	2.11546	3.56235	4.64332
5216	PFN1	profilin 1	2.1105	12.2229	13.3005
100506718	LOC100506718	uncharacterized LOC100506718	2.10466	8.61011	9.6837
130132	RFTN2	raftlin family member 2	2.09852	6.09424	7.16361
147372	CCBE1	collagen and calcium binding EGF domains 1	2.09471	6.53366	7.60041
100128816	LOC100128816	ACAH3104	2.09422	5.63226	6.69867
100507286			2.08344	4.37694	5.43591
100132273	LOC100132273	uncharacterized LOC100132273	2.08186	4.63582	5.6937
100216001	LOC100216001	uncharacterized LOC100216001	2.08134	7.99832	9.05583
100506691	LOC100506691	uncharacterized LOC100506691	2.08106	5.05419	6.1115
401666	OR51A4	olfactory receptor, family 51, subfamily A, member 4	2.08094	3.39661	4.45385
9708	PCDHGA8	protocadherin gamma subfamily A, 8	2.07797	4.7411	5.79627
54532	USP53	ubiquitin specific peptidase 53	2.07773	7.04407	8.09908
25898	RCHY1	ring finger and CHY zinc finger domain containing 1, E3 ubiquitin protein ligase	2.07732	4.99528	6.05
3655	ITGA6	integrin, alpha 6	2.05749	8.45702	9.4979
64781	CERK	ceramide kinase	2.0535	7.80837	8.84645
1282	COL4A1	collagen, type IV, alpha 1	2.04387	6.95708	7.98838
27314	RAB30	RAB30, member RAS oncogene family	2.04124	6.50394	7.53339
55351	STK32B	serine/threonine kinase 32B	2.0359	6.65797	7.68364
767599	SNORD114-21	small nucleolar RNA, C/D box 114-21	2.03433	7.23137	8.25592
65243	ZNF643	zinc finger protein 643	2.02992	5.86436	6.88578
100132314			2.02909	2.63786	3.65869
51315	KRCC1	lysine-rich coiled-coil 1	2.02586	6.39424	7.41277
10826	C5orf4	chromosome 5 open reading frame 4	2.02464	6.48956	7.50722
85315	PAQR8	progestin and adipoQ receptor family member VIII	2.01716	3.32269	4.33502
598	BCL2L1	BCL2-like 1	2.01464	8.7438	9.75432
91664	ZNF845	zinc finger protein 845	2.01434	4.43272	5.44303
9534	ZNF254	zinc finger protein 254	2.01418	5.14712	6.15731
388815	LINC00478	long intergenic non-protein coding RNA 478	2.00983	4.39662	5.4037
644242	LINC00622	long intergenic non-protein coding RNA 622	2.00926	4.70767	5.71434
767609	SNORD114-28	small nucleolar RNA, C/D box 114-28	2.00797	6.83002	7.83576
339500	ZNF678	zinc finger protein 678	2.00771	3.44437	4.44992
93034	NT5C1B	5'-nucleotidase, cytosolic IB	2.00644	4.35168	5.35632
4664	NAB1	NGFI-A binding protein 1 (EGR1 binding protein 1)	2.00605	5.35091	6.35527
219873	OR10S1	olfactory receptor, family 10, subfamily S, member 1	2.00455	4.60962	5.6129
1739	DLG1	discs, large homolog 1 (Drosophila)	2.0041	8.05938	9.06233
144535	C12orf55	chromosome 12 open reading frame 55	2.00143	4.90625	5.90728
8745	ADAM23	ADAM metallopeptidase domain 23	1.99886	7.22733	8.22651
1462	VCAN	versican	1.99626	3.50112	4.49842
84542	KIAA1841	KIAA1841	1.99491	5.28304	6.27936
441452	FAM75C1	family with sequence similarity 75, member C1	1.99454	5.10187	6.09792
79875	THSD4	thrombospondin, type I, domain containing 4	1.99384	6.22204	7.21759
6781	STC1	stanniocalcin 1	1.9919	5.60742	6.60157
100616144	MIR548AN	microRNA 548an	1.99149	3.81569	4.80954
170626	XAGE3	X antigen family, member 3	1.98893	4.99316	5.98516
1289	COL5A1	collagen, type V, alpha 1	1.97137	6.85312	7.83232
51351	ZNF117	zinc finger protein 117	1.96987	6.91315	7.89126
4534	MTM1	myotubularin 1	1.96825	5.79603	6.77295
104	ADARB1	adenosine deaminase, RNA-specific, B1	1.96509	7.41138	8.38598
4493	MT1E	metallothionein 1E	1.96507	9.72076	10.6953
100132815	LOC100132815	importin 5 pseudogene	1.95957	3.44185	4.41239
55214	LEPREL1	leprecan-like 1	1.95943	4.98968	5.96012
10026	PIGK	phosphatidylinositol glycan anchor biosynthesis, class K	1.95735	7.61232	8.58122
728215	FAM155A	family with sequence similarity 155, member A	1.95598	5.95644	6.92433
5478	PPIA	peptidylprolyl isomerase A (cyclophilin A)	1.95552	5.93305	6.9006
79088	ZNF426	zinc finger protein 426	1.95456	6.0587	7.02554
3161	HMMR	hyaluronan-mediated motility receptor (RHAMM)	1.95301	6.09353	7.05923
23554	TSPAN12	tetraspanin 12	1.9508	6.12503	7.0891
64776	C11orf1	chromosome 11 open reading frame 1	1.95071	5.21544	6.17945
51084	CRYL1	crystallin, lambda 1	1.94899	6.01036	6.97308
151887	CCDC80	coiled-coil domain containing 80	1.94656	6.49134	7.45227
56971	CEACAM19	carcinoembryonic antigen-related cell adhesion molecule 19	1.94607	6.73819	7.69875
100500899	MIR3692	microRNA 3692	1.94457	3.01372	3.97317
100302150	MIR1296	microRNA 1296	1.94318	5.41213	6.37055
57162	PELI1	pellino E3 ubiquitin protein ligase 1	1.94199	7.6166	8.57413
8905	AP1S2	adaptor-related protein complex 1, sigma 2 subunit	1.93971	5.42255	6.3784
83989	FAM172A	family with sequence similarity 172, member A	1.9378	6.60078	7.5552
57730	ANKRD36B	ankyrin repeat domain 36B	1.93764	6.98761	7.94191
64393	ZMAT3	zinc finger, matrin-type 3	1.93722	7.97543	8.92941
677810	SNORA26	small nucleolar RNA, H/ACA box 26	1.93704	3.68957	4.64342
145173	B3GALTL	beta 1,3-galactosyltransferase-like	1.93504	5.7086	6.66096
8995	TNFSF18	tumor necrosis factor (ligand) superfamily, member 18	1.93341	8.50881	9.45996
57584	ARHGAP21	Rho GTPase activating protein 21	1.93148	7.43514	8.38484
7335	UBE2V1	ubiquitin-conjugating enzyme E2 variant 1	1.93094	4.49916	5.44846
11329	STK38	serine/threonine kinase 38	1.93028	7.42087	8.36968
257194	NEGR1	neuronal growth regulator 1	1.92937	6.67478	7.62291
546	ATRX	alpha thalassemia/mental retardation syndrome X-linked	1.92849	6.4007	7.34817
653121	ZBTB8A	zinc finger and BTB domain containing 8A	1.92773	6.62913	7.57604
7832	BTG2	BTG family, member 2	1.9271	7.55754	8.50397
26806	SNORD44	small nucleolar RNA, C/D box 44	1.92658	4.66164	5.60768
11167	FSTL1	follistatin-like 1	1.92383	9.98352	10.9275
10749	KIF1C	kinesin family member 1C	1.92369	7.90242	8.8463
50804	MYEF2	myelin expression factor 2	1.92261	5.93871	6.88178
6197	RPS6KA3	ribosomal protein S6 kinase, 90kDa, polypeptide 3	1.92146	8.57512	9.51732
23097	CDK19	cyclin-dependent kinase 19	1.92093	5.89689	6.83869
100616468	MIR4742	microRNA 4742	1.91738	4.42054	5.35968
89978	ATPBD4	ATP binding domain 4	1.91668	5.17852	6.11713
100506516	LOC100506516	uncharacterized LOC100506516	1.91638	4.41253	5.35091
1000	CDH2	cadherin 2, type 1, N-cadherin (neuronal)	1.91612	8.50278	9.44097
55198	APPL2	adaptor protein, phosphotyrosine interaction, PH domain and leucine zipper containing 2	1.9154	6.2784	7.21605
116151	FAM210B	family with sequence similarity 210, member B	1.91526	7.43209	8.36962
100033438	SNORD116-26	small nucleolar RNA, C/D box 116-26	1.91385	3.2269	4.16338
116138	KLHDC3	kelch domain containing 3	1.91302	8.47804	9.41389
84263	HSDL2	hydroxysteroid dehydrogenase like 2	1.91121	5.82023	6.75471
23229	ARHGEF9	Cdc42 guanine nucleotide exchange factor (GEF) 9	1.91041	6.09605	7.02993
79752	ZFAND1	zinc finger, AN1-type domain 1	1.90927	5.97618	6.90921
100652910			1.90879	3.83194	4.7646
9975	NR1D2	nuclear receptor subfamily 1, group D, member 2	1.90865	7.4308	8.36336
54841	BIVM	basic, immunoglobulin-like variable motif containing	1.90776	5.59648	6.52836
26815	SNORD36A	small nucleolar RNA, C/D box 36A	1.90667	5.41111	6.34217
3815	KIT	v-kit Hardy-Zuckerman 4 feline sarcoma viral oncogene homolog	1.9049	4.69499	5.62471
124989	EFCAB13	EF-hand calcium binding domain 13	1.90469	4.35926	5.28881
50507	NOX4	NADPH oxidase 4	1.89815	6.23518	7.15978
2776	GNAQ	guanine nucleotide binding protein (G protein), q polypeptide	1.89691	8.03579	8.95944
2202	EFEMP1	EGF containing fibulin-like extracellular matrix protein 1	1.8954	11.8671	12.7896
84287	ZDHHC16	zinc finger, DHHC-type containing 16	1.89366	8.44958	9.37076
100506123	LOC100506123	uncharacterized LOC100506123	1.89355	9.15673	10.0778
100616395	MIR4789	microRNA 4789	1.89085	3.35771	4.27675
90271	LINC00263	long intergenic non-protein coding RNA 263	1.89055	5.18857	6.10738
3910	LAMA4	laminin, alpha 4	1.88989	9.72156	10.6399
2801	GOLGA2	golgin A2	1.88774	7.1978	8.11446
25992	SNED1	sushi, nidogen and EGF-like domains 1	1.8855	6.91493	7.82988
9645	MICAL2	microtubule associated monoxygenase, calponin and LIM domain containing 2	1.88271	7.43484	8.34765
100507415	FAM220CP	putative SIPAR-like protein C9orf51-like	1.87947	5.31381	6.22414
389633	FAM90A25P	family with sequence similarity 90 pseudogene	1.87818	3.37023	4.27956
64943	NT5DC2	5'-nucleotidase domain containing 2	1.87651	9.5802	10.4883
6175	RPLP0	ribosomal protein, large, P0	1.87634	10.31	11.218
221061	FAM171A1	family with sequence similarity 171, member A1	1.87515	7.72229	8.62929
767585	SNORD114-9	small nucleolar RNA, C/D box 114-9	1.87257	5.27806	6.18308
100216546	LOC100216546	uncharacterized LOC100216546	1.87227	5.13411	6.0389
6304	SATB1	SATB homeobox 1	1.87134	5.60171	6.50578
51275	MAPKAPK5-AS1	MAPKAPK5 antisense RNA 1	1.86187	3.66496	4.56171
27250	PDCD4	programmed cell death 4 (neoplastic transformation inhibitor)	1.85926	4.81428	5.70901
339324	ZNF260	zinc finger protein 260	1.85773	6.80045	7.69399
100132900	LOC100132900	immunoglobulin superfamily member 3-like	1.85669	4.88225	5.77498
100505495	LOC100505495	uncharacterized LOC100505495	1.85547	5.79834	6.69013
4739	NEDD9	neural precursor cell expressed, developmentally down-regulated 9	1.85465	5.50057	6.39172
7169	TPM2	tropomyosin 2 (beta)	1.85402	7.22183	8.11248
124976	SPNS2	spinster homolog 2 (Drosophila)	1.85014	7.09635	7.98398
5955	RCN2	reticulocalbin 2, EF-hand calcium binding domain	1.84978	7.77528	8.66264
8291	DYSF	dysferlin, limb girdle muscular dystrophy 2B (autosomal recessive)	1.84931	8.84728	9.73427
10277	UBE4B	ubiquitination factor E4B	1.84861	8.06057	8.94701
10266	RAMP2	receptor (G protein-coupled) activity modifying protein 2	1.84721	6.54395	7.4293
1808	DPYSL2	dihydropyrimidinase-like 2	1.8438	8.49409	9.37677
202052	DNAJC18	DnaJ (Hsp40) homolog, subfamily C, member 18	1.8424	5.67211	6.5537
114907	FBXO32	F-box protein 32	1.84088	4.49504	5.37543
51692	CPSF3	cleavage and polyadenylation specific factor 3, 73kDa	1.83953	7.16457	8.04391
283464	GXYLT1	glucoside xylosyltransferase 1	1.83757	6.74907	7.62687
283209	PGM2L1	phosphoglucomutase 2-like 1	1.83663	6.91134	7.7884
23673	STX12	syntaxin 12	1.83649	9.10961	9.98657
171423	PDIA3P	protein disulfide isomerase family A, member 3 pseudogene	1.83459	3.98184	4.8573
8641	PCDHGB4	protocadherin gamma subfamily B, 4	1.83259	5.20999	6.08388
100033413	SNORD116-1	small nucleolar RNA, C/D box 116-1	1.83255	4.95452	5.82837
2054	STX2	syntaxin 2	1.83065	7.50571	8.37806
767561	SNORD113-1	small nucleolar RNA, C/D box 113-1	1.82973	2.86377	3.7354
56937	PMEPA1	prostate transmembrane protein, androgen induced 1	1.82775	6.41251	7.28258
693175	MIR590	microRNA 590	1.82582	4.88417	5.75272
25776	CBY1	chibby homolog 1 (Drosophila)	1.82387	6.29496	7.16197
692197	SNORD77	small nucleolar RNA, C/D box 77	1.82368	2.55444	3.4213
29899	GPSM2	G-protein signaling modulator 2	1.82366	5.12542	5.99226
222223	KIAA1324L	KIAA1324-like	1.82349	7.13193	7.99863
1176	AP3S1	adaptor-related protein complex 3, sigma 1 subunit	1.82219	9.36219	10.2279
113146	AHNAK2	AHNAK nucleoprotein 2	1.82205	7.69165	8.55721
3382	ICA1	islet cell autoantigen 1, 69kDa	1.82106	7.05869	7.92347
1953	MEGF6	multiple EGF-like-domains 6	1.81896	6.02622	6.88933
692090	SNORD59B	small nucleolar RNA, C/D box 59B	1.81852	2.88107	3.74383
343099	CCDC18	coiled-coil domain containing 18	1.81423	4.37014	5.22949
56969	RPL23AP32	ribosomal protein L23a pseudogene 32	1.8112	6.69738	7.55432
56106	PCDHGA10	protocadherin gamma subfamily A, 10	1.8111	6.1806	7.03746
54069	MIS18A	MIS18 kinetochore protein homolog A (S. pombe)	1.81046	5.6688	6.52516
100499484	LOC100499484	SUGT1-1300002K09Rik pseudogene	1.80962	3.16903	4.02472
4489	MT1A	metallothionein 1A	1.80945	4.69	5.54555
5175	PECAM1	platelet/endothelial cell adhesion molecule 1	1.80827	9.55446	10.4091
64073	C19orf33	chromosome 19 open reading frame 33	1.80593	6.92293	7.77567
79956	ERMP1	endoplasmic reticulum metallopeptidase 1	1.80469	5.97171	6.82346
5337	PLD1	phospholipase D1, phosphatidylcholine-specific	1.80448	8.01162	8.8632
57687	VAT1L	vesicle amine transport protein 1 homolog (T. californica)-like	1.80387	4.53619	5.38728
7637	ZNF84	zinc finger protein 84	1.80315	6.03867	6.88919
100506496	LOC100506496	uncharacterized LOC100506496	1.80268	3.08059	3.93073
115426	UHRF2	ubiquitin-like with PHD and ring finger domains 2, E3 ubiquitin protein ligase	1.80132	8.15391	9.00297
200916	RPL22L1	ribosomal protein L22-like 1	1.80065	6.32906	7.17758
339803	LOC339803	uncharacterized LOC339803	1.79992	5.45361	6.30154
2029	ENSA	endosulfine alpha	1.79958	6.36779	7.21544
767567	SNORD113-7	small nucleolar RNA, C/D box 113-7	1.79659	3.40264	4.2479
200058	FLJ23867	uncharacterized protein FLJ23867	1.79358	6.14108	6.98392
4603	MYBL1	v-myb myeloblastosis viral oncogene homolog (avian)-like 1	1.79248	4.39498	5.23695
64327	LMBR1	limb region 1 homolog (mouse)	1.79208	8.27953	9.12116
84251	SGIP1	SH3-domain GRB2-like (endophilin) interacting protein 1	1.79136	6.50061	7.34166
151877	MAGI1-IT1	MAGI1 intronic transcript 1 (non-protein coding)	1.79065	5.72115	6.56164
170959	ZNF431	zinc finger protein 431	1.78857	5.96008	6.79889
728963	RPS15AP10	ribosomal protein S15a pseudogene 10	1.7872	4.28266	5.12036
11078	TRIOBP	TRIO and F-actin binding protein	1.78667	6.80918	7.64646
55314	TMEM144	transmembrane protein 144	1.78648	4.18927	5.02639
6391	SDHC	succinate dehydrogenase complex, subunit C, integral membrane protein, 15kDa	1.78393	7.24241	8.07747
445	ASS1	argininosuccinate synthase 1	1.78369	4.59144	5.4263
100287628	LOC100287628	uncharacterized LOC100287628	1.7836	4.58359	5.41838
26022	TMEM98	transmembrane protein 98	1.7836	7.16272	7.99751
56154	TEX15	testis expressed 15	1.78319	4.91373	5.74819
6594	SMARCA1	SWI/SNF related, matrix associated, actin dependent regulator of chromatin, subfamily a, member 1	1.78307	6.84679	7.68115
10957	PNRC1	proline-rich nuclear receptor coactivator 1	1.77959	8.70861	9.54016
5607	MAP2K5	mitogen-activated protein kinase kinase 5	1.77765	6.34111	7.17109
57291	DANCR	differentiation antagonizing non-protein coding RNA	1.77759	7.48186	8.31178
55762	ZNF701	zinc finger protein 701	1.77703	5.57569	6.40516
55679	LIMS2	LIM and senescent cell antigen-like domains 2	1.77691	7.81199	8.64136
379025	FLJ31306	uncharacterized LOC379025	1.77615	5.26543	6.09418
100132396	ZNF705B	zinc finger protein 705B	1.77542	5.59181	6.41997
100124516	SNORD58C	small nucleolar RNA, C/D box 58C	1.77501	5.82114	6.64897
100652957			1.77501	3.21473	4.04255
390429	OR4N2	olfactory receptor, family 4, subfamily N, member 2	1.77501	3.808	4.63582
55384	MEG3	maternally expressed 3 (non-protein coding)	1.7742	6.71525	7.54242
22834	ZNF652	zinc finger protein 652	1.77281	6.75691	7.58295
56965	PARP6	poly (ADP-ribose) polymerase family, member 6	1.7724	6.27455	7.10026
23213	SULF1	sulfatase 1	1.77019	5.94281	6.76671
397	ARHGDIB	Rho GDP dissociation inhibitor (GDI) beta	1.77008	9.43974	10.2636
100616320	MIR4481	microRNA 4481	1.7678	3.54251	4.36447
8615	USO1	USO1 vesicle docking protein homolog (yeast)	1.76688	8.59617	9.41737
56260	C8orf44	chromosome 8 open reading frame 44	1.76507	6.98098	7.80071
5578	PRKCA	protein kinase C, alpha	1.76428	8.04715	8.86623
256356	GK5	glycerol kinase 5 (putative)	1.76418	4.09865	4.91765
2036	EPB41L1	erythrocyte membrane protein band 4.1-like 1	1.76176	5.80485	6.62187
8761	PABPC4	poly(A) binding protein, cytoplasmic 4 (inducible form)	1.76176	7.50086	8.31788
221613	HIST1H2AA	histone cluster 1, H2aa	1.76083	3.22998	4.04624
100129842	ZNF737	zinc finger protein 737	1.7603	4.00642	4.82224
56099	PCDHGB7	protocadherin gamma subfamily B, 7	1.75932	6.11185	6.92687
11343	MGLL	monoglyceride lipase	1.75669	8.15473	8.96759
2004	ELK3	ELK3, ETS-domain protein (SRF accessory protein 2)	1.7548	8.80532	9.61663
4249	MGAT5	mannosyl (alpha-1,6-)-glycoprotein beta-1,6-N-acetyl-glucosaminyltransferase	1.75333	7.08915	7.89925
819	CAMLG	calcium modulating ligand	1.75281	6.2474	7.05707
10631	POSTN	periostin, osteoblast specific factor	1.75095	10.2611	11.0693
80145	THOC7	THO complex 7 homolog (Drosophila)	1.75093	6.66688	7.475
85364	ZCCHC3	zinc finger, CCHC domain containing 3	1.7497	5.49539	6.3025
130075	OR9A4	olfactory receptor, family 9, subfamily A, member 4	1.74833	2.424	3.22998
692088	SNORD50B	small nucleolar RNA, C/D box 50B	1.74812	4.77343	5.57923
55230	USP40	ubiquitin specific peptidase 40	1.74693	5.34046	6.14528
100131211	TMEM194B	transmembrane protein 194B	1.74631	3.9718	4.77611
692210	SNORD93	small nucleolar RNA, C/D box 93	1.74494	2.52617	3.32935
114791	TUBGCP5	tubulin, gamma complex associated protein 5	1.74308	5.74498	6.54662
137682	NDUFAF6	NADH dehydrogenase (ubiquinone) complex I, assembly factor 6	1.7425	3.91534	4.7165
6599	SMARCC1	SWI/SNF related, matrix associated, actin dependent regulator of chromatin, subfamily c, member 1	1.74219	8.57111	9.37201
119504	ANAPC16	anaphase promoting complex subunit 16	1.7415	6.43223	7.23256
56998	CTNNBIP1	catenin, beta interacting protein 1	1.74119	5.42497	6.22505
3487	IGFBP4	insulin-like growth factor binding protein 4	1.7391	9.70451	10.5029
692211	SNORD98	small nucleolar RNA, C/D box 98	1.73786	3.54156	4.33888
23262	PPIP5K2	diphosphoinositol pentakisphosphate kinase 2	1.7372	7.56903	8.3658
51729	WBP11	WW domain binding protein 11	1.73716	8.30453	9.10126
5311	PKD2	polycystic kidney disease 2 (autosomal dominant)	1.73584	6.66918	7.46482
644591	PPIAL4G	peptidylprolyl isomerase A (cyclophilin A)-like 4G	1.73415	4.3896	5.18383
6976	TRGV3	T cell receptor gamma variable 3	1.73355	2.57668	3.37042
132671	SPATA18	spermatogenesis associated 18	1.73235	6.31944	7.11217
56256	SERTAD4	SERTA domain containing 4	1.73178	4.34791	5.14016
100422873	MIR4297	microRNA 4297	1.73168	6.28287	7.07505
80724	ACAD10	acyl-CoA dehydrogenase family, member 10	1.72846	4.24483	5.03432
5557	PRIM1	primase, DNA, polypeptide 1 (49kDa)	1.72502	5.97171	6.75832
83439	TCF7L1	transcription factor 7-like 1 (T-cell specific, HMG-box)	1.72488	6.60373	7.39023
8665	EIF3F	eukaryotic translation initiation factor 3, subunit F	1.72316	10.0266	10.8117
7046	TGFBR1	transforming growth factor, beta receptor 1	1.72306	6.01053	6.7955
978	CDA	cytidine deaminase	1.71997	5.28308	6.06547
92285	ZNF585B	zinc finger protein 585B	1.71974	4.19817	4.98036
23239	PHLPP1	PH domain and leucine rich repeat protein phosphatase 1	1.71836	6.43022	7.21125
100313779	MIR2117	microRNA 2117	1.71817	4.09711	4.87798
26289	AK5	adenylate kinase 5	1.71519	4.82647	5.60484
100507334	LOC100507334	two pore channel 3 pseudogene	1.71361	5.42611	6.20315
56123	PCDHB13	protocadherin beta 13	1.71327	2.49995	3.2767
11054	OGFR	opioid growth factor receptor	1.71188	6.36684	7.14242
9289	GPR56	G protein-coupled receptor 56	1.71165	9.06785	9.84324
9223	MAGI1	membrane associated guanylate kinase, WW and PDZ domain containing 1	1.71143	6.03985	6.81505
152503	SH3D19	SH3 domain containing 19	1.71065	7.80251	8.57706
7789	ZXDA	zinc finger, X-linked, duplicated A	1.70857	4.89299	5.66578
114112	TXNRD3	thioredoxin reductase 3	1.7085	4.5254	5.29813
100507226			1.70767	3.5601	4.33213
7700	ZNF141	zinc finger protein 141	1.70703	4.55352	5.32501
114801	TMEM200A	transmembrane protein 200A	1.70458	3.54991	4.31933
79582	SPAG16	sperm associated antigen 16	1.70456	3.90766	4.67706
441027	TMEM150C	transmembrane protein 150C	1.70446	6.16997	6.93929
283455	KSR2	kinase suppressor of ras 2	1.70349	5.08771	5.8562
81624	DIAPH3	diaphanous homolog 3 (Drosophila)	1.7026	7.15916	7.9269
196264	MPZL3	myelin protein zero-like 3	1.70097	6.26915	7.03551
26797	SNORD52	small nucleolar RNA, C/D box 52	1.70079	6.53584	7.30204
117248	GALNTL2	UDP-N-acetyl-alpha-D-galactosamine:polypeptide N-acetylgalactosaminyltransferase-like 2	1.69919	5.08108	5.84593
9358	ITGBL1	integrin, beta-like 1 (with EGF-like repeat domains)	1.69886	7.52879	8.29336
23596	OPN3	opsin 3	1.69881	6.17466	6.93919
123263	MTFMT	mitochondrial methionyl-tRNA formyltransferase	1.69693	6.73312	7.49604
79828	METTL8	methyltransferase like 8	1.69693	6.89903	7.66195
3442	IFNA5	interferon, alpha 5	1.69669	4.68665	5.44938
28984	RGCC	regulator of cell cycle	1.69652	5.53663	6.2992
100302175	MIR1207	microRNA 1207	1.69354	4.69303	5.45308
4720	NDUFS2	NADH dehydrogenase (ubiquinone) Fe-S protein 2, 49kDa (NADH-coenzyme Q reductase)	1.69327	7.65912	8.41894
55785	FGD6	FYVE, RhoGEF and PH domain containing 6	1.69327	7.55835	8.31816
1063	CENPF	centromere protein F, 350/400kDa (mitosin)	1.69219	7.00361	7.7625
11193	WBP4	WW domain binding protein 4 (formin binding protein 21)	1.69192	4.4764	5.23506
53346	TM6SF1	transmembrane 6 superfamily member 1	1.69114	7.61766	8.37565
100132909			1.68944	4.07998	4.83652
4237	MFAP2	microfibrillar-associated protein 2	1.68926	7.89491	8.6513
55959	SULF2	sulfatase 2	1.68913	8.89461	9.65089
93035	PKHD1L1	polycystic kidney and hepatic disease 1 (autosomal recessive)-like 1	1.68815	4.16837	4.92381
7267	TTC3	tetratricopeptide repeat domain 3	1.68768	8.73705	9.4921
157378	TMEM65	transmembrane protein 65	1.68739	6.35988	7.11467
57405	SPC25	SPC25, NDC80 kinetochore complex component, homolog (S. cerevisiae)	1.68649	5.51195	6.26597
693219	MIR634	microRNA 634	1.6864	3.70835	4.4623
94239	H2AFV	H2A histone family, member V	1.68634	7.25037	8.00426
54503	ZDHHC13	zinc finger, DHHC-type containing 13	1.6862	8.63281	9.38659
10308	ZNF267	zinc finger protein 267	1.68505	4.96313	5.71592
11215	AKAP11	A kinase (PRKA) anchor protein 11	1.68434	6.00951	6.76169
81579	PLA2G12A	phospholipase A2, group XIIA	1.6837	6.75118	7.50282
100652843			1.68339	3.00888	3.76025
23048	FNBP1	formin binding protein 1	1.68304	7.22116	7.97223
10301	DLEU1	deleted in lymphocytic leukemia 1 (non-protein coding)	1.683	4.5565	5.30753
728723	ZBED3-AS1	ZBED3 antisense RNA 1	1.68213	3.53537	4.28566
114299	PALM2	paralemmin 2	1.68213	3.85046	4.60075
5087	PBX1	pre-B-cell leukemia homeobox 1	1.68202	6.25807	7.00827
664709	HNRNPA1P10	heterogeneous nuclear ribonucleoprotein A1 pseudogene 10	1.68187	9.19759	9.94766
54206	ERRFI1	ERBB receptor feedback inhibitor 1	1.68125	8.57602	9.32555
55157	DARS2	aspartyl-tRNA synthetase 2, mitochondrial	1.67698	6.70797	7.45384
1606	DGKA	diacylglycerol kinase, alpha 80kDa	1.6762	7.33954	8.08474
654817	NCF1C	neutrophil cytosolic factor 1C pseudogene	1.67585	4.71887	5.46376
693122	MIR421	microRNA 421	1.67561	6.74234	7.48703
9886	RHOBTB1	Rho-related BTB domain containing 1	1.67537	6.53319	7.27767
440034	DKFZp686K1684	uncharacterized LOC440034	1.67536	4.60636	5.35083
64080	RBKS	ribokinase	1.67536	4.07329	4.81776
5138	PDE2A	phosphodiesterase 2A, cGMP-stimulated	1.67501	5.86945	6.61362
100129502	LOC100129502	uncharacterized LOC100129502	1.67466	5.37738	6.12124
134145	FAM173B	family with sequence similarity 173, member B	1.67447	5.33208	6.07578
63917	GALNT11	UDP-N-acetyl-alpha-D-galactosamine:polypeptide N-acetylgalactosaminyltransferase 11 (GalNAc-T11)	1.67399	6.29577	7.03906
3855	KRT7	keratin 7	1.6738	8.12335	8.86648
7227	TRPS1	trichorhinophalangeal syndrome I	1.67347	4.90435	5.6472
5597	MAPK6	mitogen-activated protein kinase 6	1.6734	7.25993	8.0027
163049	ZNF791	zinc finger protein 791	1.67305	5.94249	6.68497
100131205	RPL21P28	ribosomal protein L21 pseudogene 28	1.67302	6.67759	7.42005
5991	RFX3	regulatory factor X, 3 (influences HLA class II expression)	1.6726	6.09442	6.83651
222389	BEND7	BEN domain containing 7	1.67232	5.85868	6.60053
79157	MFSD11	major facilitator superfamily domain containing 11	1.67087	7.0058	7.7464
10412	NSA2	NSA2 ribosome biogenesis homolog (S. cerevisiae)	1.67	9.22703	9.96688
100505787			1.66893	3.35139	4.09031
10111	RAD50	RAD50 homolog (S. cerevisiae)	1.66736	6.9765	7.71407
9213	XPR1	xenotropic and polytropic retrovirus receptor 1	1.66673	7.75637	8.49339
619279	ZNF704	zinc finger protein 704	1.66669	5.89623	6.63321
90423	ATP6V1E2	ATPase, H+ transporting, lysosomal 31kDa, V1 subunit E2	1.66649	4.98099	5.7178
3491	CYR61	cysteine-rich, angiogenic inducer, 61	1.66482	9.76672	10.5021
6155	RPL27	ribosomal protein L27	1.66465	11.2542	11.9894
26769	SNORD81	small nucleolar RNA, C/D box 81	1.66461	6.49145	7.22663
1945	EFNA4	ephrin-A4	1.664	6.34682	7.08148
100101266	HAVCR1P1	hepatitis A virus cellular receptor 1 pseudogene 1	1.66362	4.21233	4.94666
100507486	LOC100507486	uncharacterized LOC100507486	1.66349	2.8124	3.54661
8481	OFD1	oral-facial-digital syndrome 1	1.66319	5.63686	6.37081
55006	TRMT61B	tRNA methyltransferase 61 homolog B (S. cerevisiae)	1.66284	5.38225	6.11591
83940	TATDN1	TatD DNase domain containing 1	1.66276	5.42634	6.15992
83734	ATG10	autophagy related 10	1.66266	5.54891	6.2824
4644	MYO5A	myosin VA (heavy chain 12, myoxin)	1.66212	8.70961	9.44264
4330	MN1	meningioma (disrupted in balanced translocation) 1	1.66175	6.184	6.9167
100101490	PSIMCT-1	malignant T cell amplified sequence 1 pseudogene	1.66141	5.13087	5.86328
5150	PDE7A	phosphodiesterase 7A	1.66118	5.9534	6.68561
1069	CETN2	centrin, EF-hand protein, 2	1.65989	7.46412	8.1952
2200	FBN1	fibrillin 1	1.65982	8.21757	8.9486
257415	FAM133B	family with sequence similarity 133, member B	1.65896	4.0635	4.79378
28776	IGLV7-43	immunoglobulin lambda variable 7-43	1.6589	4.86987	5.6001
57211	GPR126	G protein-coupled receptor 126	1.65889	7.88707	8.61729
84833	USMG5	up-regulated during skeletal muscle growth 5 homolog (mouse)	1.65681	7.41192	8.14032
23184	MESDC2	mesoderm development candidate 2	1.65547	7.04358	7.77081
90624	LYRM7	Lyrm7 homolog (mouse)	1.65375	4.26114	4.98688
11188	NISCH	nischarin	1.65352	7.02554	7.75108
51363	CHST15	carbohydrate (N-acetylgalactosamine 4-sulfate 6-O) sulfotransferase 15	1.65147	7.96451	8.68826
253461	ZBTB38	zinc finger and BTB domain containing 38	1.65067	8.05941	8.78246
100652809			1.65022	7.08948	7.81213
729974	LOC729974	ret finger protein-like 4A-like	1.64883	3.12251	3.84396
767579	SNORD114-3	small nucleolar RNA, C/D box 114-3	1.64695	6.29119	7.01099
122553	TRAPPC6B	trafficking protein particle complex 6B	1.64682	7.49159	8.21127
65065	NBEAL1	neurobeachin-like 1	1.64677	5.80784	6.52748
7592	ZNF41	zinc finger protein 41	1.64612	5.94893	6.668
114899	C1QTNF3	C1q and tumor necrosis factor related protein 3	1.64573	6.53546	7.25419
55790	CSGALNACT1	chondroitin sulfate N-acetylgalactosaminyltransferase 1	1.64545	5.51232	6.2308
901	CCNG2	cyclin G2	1.64524	6.49871	7.21701
8751	ADAM15	ADAM metallopeptidase domain 15	1.64392	9.07004	9.78718
5151	PDE8A	phosphodiesterase 8A	1.64302	7.35041	8.06676
10461	MERTK	c-mer proto-oncogene tyrosine kinase	1.6428	8.54361	9.25977
100287633	LOC100287633	protein FAM27E2-like	1.64196	7.40743	8.12285
55536	CDCA7L	cell division cycle associated 7-like	1.64181	6.57222	7.28751
23468	CBX5	chromobox homolog 5	1.64045	7.9973	8.71138
5876	RABGGTB	Rab geranylgeranyltransferase, beta subunit	1.6399	6.93377	7.64738
100653002	LOC100653002	zinc finger protein 658-like	1.63901	4.3939	5.10672
54943	DNAJC28	DnaJ (Hsp40) homolog, subfamily C, member 28	1.63859	4.12817	4.84062
11037	STON1	stonin 1	1.63844	5.32409	6.03641
401541	CENPP	centromere protein P	1.6384	5.50822	6.22051
5884	RAD17	RAD17 homolog (S. pombe)	1.63781	5.28676	5.99852
170393	C10orf91	chromosome 10 open reading frame 91	1.63768	3.73003	4.44168
79718	TBL1XR1	transducin (beta)-like 1 X-linked receptor 1	1.63759	8.30317	9.01474
9910	RABGAP1L	RAB GTPase activating protein 1-like	1.63684	5.58603	6.29694
2793	GNGT2	guanine nucleotide binding protein (G protein), gamma transducing activity polypeptide 2	1.63622	4.19277	4.90313
3709	ITPR2	inositol 1,4,5-trisphosphate receptor, type 2	1.63433	7.42815	8.13685
401577	CD99P1	CD99 molecule pseudogene 1	1.63428	6.75324	7.46189
1793	DOCK1	dedicator of cytokinesis 1	1.63417	7.83227	8.54083
6405	SEMA3F	sema domain, immunoglobulin domain (Ig), short basic domain, secreted, (semaphorin) 3F	1.63414	8.52751	9.23604
122773	KLHDC1	kelch domain containing 1	1.63304	4.81247	5.52003
79680	C22orf29	chromosome 22 open reading frame 29	1.63283	6.94854	7.65592
64847	SPATA20	spermatogenesis associated 20	1.63217	8.04086	8.74766
10640	EXOC5	exocyst complex component 5	1.63212	8.15359	8.86033
26155	NOC2L	nucleolar complex associated 2 homolog (S. cerevisiae)	1.63191	5.04916	5.75572
29097	CNIH4	cornichon homolog 4 (Drosophila)	1.63176	8.8652	9.57163
51060	TXNDC12	thioredoxin domain containing 12 (endoplasmic reticulum)	1.63136	9.35761	10.0637
6671	SP4	Sp4 transcription factor	1.63028	5.71762	6.42274
147710	IGSF23	immunoglobulin superfamily, member 23	1.62929	5.52482	6.22905
1389	CREBL2	cAMP responsive element binding protein-like 2	1.62845	8.50998	9.21347
55973	BCAP29	B-cell receptor-associated protein 29	1.62833	7.68764	8.39102
376940	ZC3H6	zinc finger CCCH-type containing 6	1.6278	5.32365	6.02657
693220	MIR635	microRNA 635	1.62761	3.88012	4.58287
23272	FAM208A	family with sequence similarity 208, member A	1.62724	5.93829	6.64072
2214	FCGR3A	Fc fragment of IgG, low affinity IIIa, receptor (CD16a)	1.62676	5.40144	6.10344
100507460	LOC100507460	uncharacterized LOC100507460	1.62544	7.12329	7.82412
284391	ZNF844	zinc finger protein 844	1.62544	4.58835	5.28918
3958	LGALS3	lectin, galactoside-binding, soluble, 3	1.6248	6.23065	6.93091
85028	SNHG12	small nucleolar RNA host gene 12 (non-protein coding)	1.62461	6.2974	6.9975
1153	CIRBP	cold inducible RNA binding protein	1.62247	7.80442	8.50261
23379	KIAA0947	KIAA0947	1.62129	6.45159	7.14874
100507663	LOC100507663	uncharacterized LOC100507663	1.62111	5.82193	6.51892
1806	DPYD	dihydropyrimidine dehydrogenase	1.62111	6.96012	7.6571
56101	PCDHGB5	protocadherin gamma subfamily B, 5	1.62042	5.77689	6.47326
693195	MIR610	microRNA 610	1.6199	3.86443	4.56033
196883	ADCY4	adenylate cyclase 4	1.61983	7.58933	8.28517
348254	CCDC144C	coiled-coil domain containing 144C	1.61916	3.60297	4.29821
5211	PFKL	phosphofructokinase, liver	1.61801	7.6092	8.30342
10928	RALBP1	ralA binding protein 1	1.61797	7.51777	8.21196
122786	FRMD6	FERM domain containing 6	1.61761	8.62166	9.31552
7534	YWHAZ	tyrosine 3-monooxygenase/tryptophan 5-monooxygenase activation protein, zeta polypeptide	1.61745	4.58359	5.27731
665	BNIP3L	BCL2/adenovirus E1B 19kDa interacting protein 3-like	1.61723	10.9263	11.6198
388514	CYP4F24P	cytochrome P450, family 4, subfamily F, polypeptide 24, pseudogene	1.61662	3.895	4.58798
359845	FAM101B	family with sequence similarity 101, member B	1.61661	8.44404	9.13701
1362	CPD	carboxypeptidase D	1.61636	8.52242	9.21516
5934	RBL2	retinoblastoma-like 2 (p130)	1.61331	6.72731	7.41733
4015	LOX	lysyl oxidase	1.61326	7.9481	8.63808
4430	MYO1B	myosin IB	1.61248	6.0823	6.77158
57335	ZNF286A	zinc finger protein 286A	1.61245	5.21282	5.90208
140467	ZNF358	zinc finger protein 358	1.61236	7.96215	8.65132
677807	SNORA22	small nucleolar RNA, H/ACA box 22	1.61144	8.14901	8.83736
201973	CCDC111	coiled-coil domain containing 111	1.60973	4.72502	5.41184
583	BBS2	Bardet-Biedl syndrome 2	1.60922	6.2637	6.95006
7155	TOP2B	topoisomerase (DNA) II beta 180kDa	1.6077	7.44381	8.12881
22927	HABP4	hyaluronan binding protein 4	1.60682	5.35652	6.04073
4711	NDUFB5	NADH dehydrogenase (ubiquinone) 1 beta subcomplex, 5, 16kDa	1.6067	7.85567	8.53976
284119	PTRF	polymerase I and transcript release factor	1.60657	8.91813	9.60211
10463	SLC30A9	solute carrier family 30 (zinc transporter), member 9	1.60579	6.81525	7.49854
65108	MARCKSL1	MARCKS-like 1	1.60569	9.41571	10.0989
586	BCAT1	branched chain amino-acid transaminase 1, cytosolic	1.6055	8.38574	9.06876
51147	ING4	inhibitor of growth family, member 4	1.6047	7.00154	7.68384
8828	NRP2	neuropilin 2	1.6038	9.34896	10.0305
100288102	LOC100288102	uncharacterized LOC100288102	1.60277	6.47179	7.15236
818	CAMK2G	calcium/calmodulin-dependent protein kinase II gamma	1.60275	7.08088	7.76143
65084	TMEM135	transmembrane protein 135	1.6027	6.29286	6.97337
221468	TMEM217	transmembrane protein 217	1.60203	6.44147	7.12137
57082	CASC5	cancer susceptibility candidate 5	1.60098	7.42861	8.10757
80184	CEP290	centrosomal protein 290kDa	1.60095	5.43808	6.11701
219875	OR4D5	olfactory receptor, family 4, subfamily D, member 5	1.60081	3.80842	4.48722
283518	KCNRG	potassium channel regulator	1.60081	3.75926	4.43806
8368	HIST1H4L	histone cluster 1, H4l	1.60081	8.92336	9.60216
54468	MIOS	missing oocyte, meiosis regulator, homolog (Drosophila)	1.60066	5.76285	6.44152
55711	FAR2	fatty acyl CoA reductase 2	1.60034	8.88824	9.56662
401027	C2orf66	chromosome 2 open reading frame 66	1.59908	5.13329	5.81053
2589	GALNT1	UDP-N-acetyl-alpha-D-galactosamine:polypeptide N-acetylgalactosaminyltransferase 1 (GalNAc-T1)	1.59906	9.95449	10.6317
406974	MIR197	microRNA 197	1.59815	4.02837	4.70478
440672	NUDT4P1	nudix (nucleoside diphosphate linked moiety X)-type motif 4 pseudogene 1	1.59645	5.91446	6.58933
79230	ZNF557	zinc finger protein 557	1.59643	4.25654	4.9314
339231	ARL16	ADP-ribosylation factor-like 16	1.59621	5.51327	6.18793
9298	SNORD31	small nucleolar RNA, C/D box 31	1.59557	4.95597	5.63005
900	CCNG1	cyclin G1	1.5953	9.95618	10.63
51290	ERGIC2	ERGIC and golgi 2	1.59481	9.20968	9.88306
100313771	MIR548F2	microRNA 548f-2	1.59479	2.84819	3.52155
4952	OCRL	oculocerebrorenal syndrome of Lowe	1.59368	7.30267	7.97504
54996	MARC2	mitochondrial amidoxime reducing component 2	1.59366	6.61177	7.28412
100506408			1.59353	5.10913	5.78135
8555	CDC14B	CDC14 cell division cycle 14 homolog B (S. cerevisiae)	1.59281	3.97373	4.64531
25917	THUMPD3	THUMP domain containing 3	1.59229	6.87223	7.54333
126075	CCDC159	coiled-coil domain containing 159	1.59222	4.84414	5.51518
100506748	LOC100506748	uncharacterized LOC100506748	1.59173	3.87683	4.54742
56109	PCDHGA6	protocadherin gamma subfamily A, 6	1.59137	4.8223	5.49258
646626	LOC646626	uncharacterized LOC646626	1.59104	4.16669	4.83665
7846	TUBA1A	tubulin, alpha 1a	1.59101	6.26412	6.93406
2260	FGFR1	fibroblast growth factor receptor 1	1.59097	7.23578	7.90569
51134	CCDC41	coiled-coil domain containing 41	1.59093	5.18206	5.85193
399909	PCNXL3	pecanex-like 3 (Drosophila)	1.5901	7.68698	8.35609
8508	NIPSNAP1	nipsnap homolog 1 (C. elegans)	1.58992	7.26919	7.93815
26802	SNORD47	small nucleolar RNA, C/D box 47	1.58968	7.34605	8.01479
400839	FLJ33581	uncharacterized LOC400839	1.58858	3.71351	4.38125
9889	ZBED4	zinc finger, BED-type containing 4	1.58847	6.61426	7.2819
839	CASP6	caspase 6, apoptosis-related cysteine peptidase	1.58789	4.3916	5.05871
23351	KHNYN	KH and NYN domain containing	1.58769	5.7334	6.40033
23243	ANKRD28	ankyrin repeat domain 28	1.58762	8.08492	8.75178
6715	SRD5A1	steroid-5-alpha-reductase, alpha polypeptide 1 (3-oxo-5 alpha-steroid delta 4-dehydrogenase alpha 1)	1.58571	4.75558	5.42071
1290	COL5A2	collagen, type V, alpha 2	1.5855	5.49038	6.15532
23095	KIF1B	kinesin family member 1B	1.58502	7.10356	7.76807
29123	ANKRD11	ankyrin repeat domain 11	1.58457	7.49784	8.16194
7168	TPM1	tropomyosin 1 (alpha)	1.58411	7.87419	8.53786
26800	SNORD49A	small nucleolar RNA, C/D box 49A	1.5837	4.94744	5.61074
2967	GTF2H3	general transcription factor IIH, polypeptide 3, 34kDa	1.58354	6.0542	6.71734
9902	MRC2	mannose receptor, C type 2	1.58329	6.02586	6.68878
5257	PHKB	phosphorylase kinase, beta	1.58299	8.32377	8.98643
57616	TSHZ3	teashirt zinc finger homeobox 3	1.5829	5.67398	6.33655
5873	RAB27A	RAB27A, member RAS oncogene family	1.58158	5.8755	6.53686
22832	KIAA1009	KIAA1009	1.58124	4.10533	4.76639
160857	CCDC122	coiled-coil domain containing 122	1.58123	4.62593	5.28698
100130451	LOC100130451	uncharacterized LOC100130451	1.58106	3.23568	3.89658
100302161	MIR1205	microRNA 1205	1.58106	4.48603	5.14693
4881	NPR1	natriuretic peptide receptor A/guanylate cyclase A (atrionatriuretic peptide receptor A)	1.58052	4.91813	5.57852
158358	KIAA2026	KIAA2026	1.57944	6.8046	7.46401
9200	PTPLA	protein tyrosine phosphatase-like (proline instead of catalytic arginine), member A	1.57931	6.35657	7.01586
2491	CENPI	centromere protein I	1.57921	6.97541	7.63461
414899	BLID	BH3-like motif containing, cell death inducer	1.57904	5.54095	6.2
4199	ME1	malic enzyme 1, NADP(+)-dependent, cytosolic	1.57888	8.00978	8.66869
643161	FAM25A	family with sequence similarity 25, member A	1.57765	7.4195	8.07728
55891	LENEP	lens epithelial protein	1.57684	4.77975	5.43678
10142	AKAP9	A kinase (PRKA) anchor protein (yotiao) 9	1.57663	6.3608	7.01764
693199	MIR614	microRNA 614	1.57579	7.41791	8.07399
79649	MAP7D3	MAP7 domain containing 3	1.57573	8.46241	9.11843
79686	LINC00341	long intergenic non-protein coding RNA 341	1.57563	6.0977	6.75363
115207	KCTD12	potassium channel tetramerisation domain containing 12	1.57553	8.44486	9.10069
29994	BAZ2B	bromodomain adjacent to zinc finger domain, 2B	1.57547	6.82798	7.48376
57157	PHTF2	putative homeodomain transcription factor 2	1.57519	6.46323	7.11875
286101	ZNF252P	zinc finger protein 252, pseudogene	1.57498	4.26759	4.92292
116159	CYYR1	cysteine/tyrosine-rich 1	1.57429	7.48025	8.13495
11010	GLIPR1	GLI pathogenesis-related 1	1.57409	10.1139	10.7684
80063	ATF7IP2	activating transcription factor 7 interacting protein 2	1.57407	5.70757	6.36207
100500873	MIR3934	microRNA 3934	1.57385	6.32475	6.97905
29775	CARD10	caspase recruitment domain family, member 10	1.57377	6.40127	7.05549
54914	FOCAD	focadhesin	1.57354	7.29599	7.95
728833	FAM72D	family with sequence similarity 72, member D	1.57276	2.70291	3.35621
408	ARRB1	arrestin, beta 1	1.57247	9.75856	10.4116
647979	LINC00657	long intergenic non-protein coding RNA 657	1.57138	5.49776	6.14979
284047	CCDC144B	coiled-coil domain containing 144B (pseudogene)	1.57138	5.50504	6.15707
25797	QPCT	glutaminyl-peptide cyclotransferase	1.57137	6.17265	6.82467
55111	PLEKHJ1	pleckstrin homology domain containing, family J member 1	1.57136	7.2886	7.94061
633	BGN	biglycan	1.57063	11.2383	11.8896
2048	EPHB2	EPH receptor B2	1.57048	7.24279	7.894
58504	ARHGAP22	Rho GTPase activating protein 22	1.57037	6.02038	6.67148
26122	EPC2	enhancer of polycomb homolog 2 (Drosophila)	1.56975	7.13153	7.78206
100505933	LOC100505933	uncharacterized LOC100505933	1.56959	4.67219	5.32258
51115	FAM82B	family with sequence similarity 82, member B	1.56912	6.21359	6.86355
55876	GSDMB	gasdermin B	1.56901	4.77468	5.42454
55005	RMND1	required for meiotic nuclear division 1 homolog (S. cerevisiae)	1.56863	5.50491	6.15442
200931	SLC51A	solute carrier family 51, alpha subunit	1.56859	3.95614	4.60562
100126356	MIR365B	microRNA 365b	1.56854	5.89449	6.54392
26808	SNORD42B	small nucleolar RNA, C/D box 42B	1.56832	4.97786	5.62708
10527	IPO7	importin 7	1.568	9.68569	10.3346
401492	FLJ41200	uncharacterized LOC401492	1.56777	5.79427	6.44299
26036	ZNF451	zinc finger protein 451	1.56767	6.07327	6.7219
79742	CXorf36	chromosome X open reading frame 36	1.56759	4.59732	5.24586
55196	KIAA1551	KIAA1551	1.56736	7.91231	8.56064
90865	IL33	interleukin 33	1.56728	4.10151	4.74977
7105	TSPAN6	tetraspanin 6	1.56663	8.14021	8.78787
4082	MARCKS	myristoylated alanine-rich protein kinase C substrate	1.56638	8.29147	8.9389
767594	SNORD114-16	small nucleolar RNA, C/D box 114-16	1.56583	4.02008	4.667
6207	RPS13	ribosomal protein S13	1.56494	10.01	10.6561
100507242	LOC100507242	uncharacterized LOC100507242	1.56433	4.95553	5.60107
166929	SGMS2	sphingomyelin synthase 2	1.56426	6.28225	6.92773
100423025	MIR3198-1	microRNA 3198-1	1.563	4.69516	5.33948
115209	OMA1	OMA1 zinc metallopeptidase homolog (S. cerevisiae)	1.56198	5.24709	5.89046
10410	IFITM3	interferon induced transmembrane protein 3	1.56171	12.6057	13.2488
118924	FRA10AC1	fragile site, folic acid type, rare, fra(10)(q23.3) or fra(10)(q24.2) candidate 1	1.5615	3.19071	3.83364
51260	CXorf26	chromosome X open reading frame 26	1.56102	5.59501	6.2375
5172	SLC26A4	solute carrier family 26, member 4	1.56083	3.73938	4.38169
163131	ZNF780B	zinc finger protein 780B	1.56069	5.56252	6.20471
6578	SLCO2A1	solute carrier organic anion transporter family, member 2A1	1.56053	8.37424	9.01627
196446	C12orf28	chromosome 12 open reading frame 28	1.56039	3.12716	3.76907
4501	MT1X	metallothionein 1X	1.56023	8.23806	8.87982
9475	ROCK2	Rho-associated, coiled-coil containing protein kinase 2	1.55984	8.04491	8.68631
2534	FYN	FYN oncogene related to SRC, FGR, YES	1.55963	7.77357	8.41477
9787	DLGAP5	discs, large (Drosophila) homolog-associated protein 5	1.55961	7.94454	8.58572
57522	SRGAP1	SLIT-ROBO Rho GTPase activating protein 1	1.55925	6.51318	7.15403
79602	ADIPOR2	adiponectin receptor 2	1.5587	7.07311	7.71345
90139	TSPAN18	tetraspanin 18	1.55865	8.53925	9.17955
81698	LINC00597	long intergenic non-protein coding RNA 597	1.55848	5.18059	5.82073
100272147	MTCP1NB	mature T-cell proliferation 1 neighbor	1.55819	3.58946	4.22933
9541	CIR1	corepressor interacting with RBPJ, 1	1.55796	5.61144	6.25109
326625	MMAB	methylmalonic aciduria (cobalamin deficiency) cblB type	1.55749	6.73717	7.37639
9197	SLC33A1	solute carrier family 33 (acetyl-CoA transporter), member 1	1.55693	6.71348	7.35219
146880	LOC146880	Rho GTPase activating protein 27 pseudogene	1.55611	5.776	6.41394
81847	RNF146	ring finger protein 146	1.55608	6.82745	7.46537
84546	SNORD35B	small nucleolar RNA, C/D box 35B	1.55536	4.81893	5.45618
4325	MMP16	matrix metallopeptidase 16 (membrane-inserted)	1.55508	6.98111	7.6181
284098	PIGW	phosphatidylinositol glycan anchor biosynthesis, class W	1.55474	5.08964	5.72631
5445	PON2	paraoxonase 2	1.5546	9.23905	9.87559
693207	MIR622	microRNA 622	1.55444	6.60389	7.24028
23469	PHF3	PHD finger protein 3	1.55434	7.7301	8.3664
116828	CG030	uncharacterized CG030	1.55419	7.10152	7.73769
83866	TTTY11	testis-specific transcript, Y-linked 11 (non-protein coding)	1.55371	3.84075	4.47646
5157	PDGFRL	platelet-derived growth factor receptor-like	1.55299	6.58914	7.22419
349075	ZNF713	zinc finger protein 713	1.55291	4.37165	5.00663
9454	HOMER3	homer homolog 3 (Drosophila)	1.55266	6.46349	7.09823
1187	CLCNKA	chloride channel, voltage-sensitive Ka	1.55264	4.93216	5.56688
84938	ATG4C	autophagy related 4C, cysteine peptidase	1.55212	6.50575	7.13999
55819	RNF130	ring finger protein 130	1.55167	8.02501	8.65884
7035	TFPI	tissue factor pathway inhibitor (lipoprotein-associated coagulation inhibitor)	1.55126	9.76145	10.3949
162681	C18orf54	chromosome 18 open reading frame 54	1.55108	6.39161	7.02488
10799	RPP40	ribonuclease P/MRP 40kDa subunit	1.55086	6.14732	6.78039
100652850			1.55039	3.0976	3.73023
9497	SLC4A7	solute carrier family 4, sodium bicarbonate cotransporter, member 7	1.55032	7.65263	8.2852
115294	PCMTD1	protein-L-isoaspartate (D-aspartate) O-methyltransferase domain containing 1	1.55009	7.03686	7.66921
100289635	ZNF605	zinc finger protein 605	1.54916	4.44665	5.07814
51230	PHF20	PHD finger protein 20	1.5491	6.12461	6.75604
93627	TBCK	TBC1 domain containing kinase	1.54841	7.60951	8.2403
79703	C11orf80	chromosome 11 open reading frame 80	1.54822	6.53788	7.16849
2519	FUCA2	fucosidase, alpha-L- 2, plasma	1.54796	7.53483	8.1652
641648	SNORD87	small nucleolar RNA, C/D box 87	1.54721	5.23212	5.86179
57404	CYP20A1	cytochrome P450, family 20, subfamily A, polypeptide 1	1.54695	6.11283	6.74225
100652978			1.54554	4.93546	5.56357
54946	SLC41A3	solute carrier family 41, member 3	1.54507	7.32631	7.95398
406892	MIR100	microRNA 100	1.54493	2.40669	3.03423
26019	UPF2	UPF2 regulator of nonsense transcripts homolog (yeast)	1.54435	6.32717	6.95416
677838	SNORA61	small nucleolar RNA, H/ACA box 61	1.54435	7.79406	8.42106
693191	MIR606	microRNA 606	1.54404	5.46995	6.09666
339512	C1orf110	chromosome 1 open reading frame 110	1.544	6.02806	6.65474
80055	PGAP1	post-GPI attachment to proteins 1	1.54316	7.02344	7.64932
56120	PCDHGB8P	protocadherin gamma subfamily B, 8 pseudogene	1.54253	4.40504	5.03034
100652926			1.54219	5.41087	6.03584
4040	LRP6	low density lipoprotein receptor-related protein 6	1.54216	7.39925	8.0242
472	ATM	ataxia telangiectasia mutated	1.54212	7.04783	7.67275
26751	SH3YL1	SH3 domain containing, Ysc84-like 1 (S. cerevisiae)	1.54196	6.38617	7.01094
80741	LY6G5C	lymphocyte antigen 6 complex, locus G5C	1.54132	5.74784	6.37201
389852	SPACA5	sperm acrosome associated 5	1.54093	3.07313	3.69693
92126	DSEL	dermatan sulfate epimerase-like	1.54089	5.90081	6.52458
9182	RASSF9	Ras association (RalGDS/AF-6) domain family (N-terminal) member 9	1.54053	3.37549	3.99892
6134	RPL10	ribosomal protein L10	1.54043	5.72572	6.34905
54585	LZTFL1	leucine zipper transcription factor-like 1	1.54034	6.35676	6.98001
4774	NFIA	nuclear factor I/A	1.53933	8.50168	9.12398
9743	ARHGAP32	Rho GTPase activating protein 32	1.5389	6.05523	6.67713
100500912	MIR3674	microRNA 3674	1.53886	3.08666	3.70852
53340	SPA17	sperm autoantigenic protein 17	1.53839	7.7946	8.41602
9585	KIF20B	kinesin family member 20B	1.53713	6.1491	6.76934
1112	FOXN3	forkhead box N3	1.53707	8.01224	8.63243
3788	KCNS2	potassium voltage-gated channel, delayed-rectifier, subfamily S, member 2	1.53679	4.69146	5.31138
3065	HDAC1	histone deacetylase 1	1.53634	8.40847	9.02796
25875	LETMD1	LETM1 domain containing 1	1.53593	7.58126	8.20037
767565	SNORD113-5	small nucleolar RNA, C/D box 113-5	1.53583	3.17831	3.79733
125150	ZSWIM7	zinc finger, SWIM-type containing 7	1.5352	4.15711	4.77554
100130428	LOC100130428	IGYY565	1.53449	6.581	7.19876
100653016			1.53416	5.75002	6.36746
56975	FAM20C	family with sequence similarity 20, member C	1.53388	6.54043	7.15762
7533	YWHAH	tyrosine 3-monooxygenase/tryptophan 5-monooxygenase activation protein, eta polypeptide	1.5338	8.85128	9.46839
63920	C5orf54	chromosome 5 open reading frame 54	1.53372	3.07605	3.69308
22925	PLA2R1	phospholipase A2 receptor 1, 180kDa	1.53358	5.83666	6.45356
8367	HIST1H4E	histone cluster 1, H4e	1.53337	9.75699	10.3737
23522	KAT6B	K(lysine) acetyltransferase 6B	1.53266	6.2448	6.86084
7466	WFS1	Wolfram syndrome 1 (wolframin)	1.53231	8.49534	9.11105
137695	TMEM68	transmembrane protein 68	1.53224	5.4345	6.05014
60674	GAS5	growth arrest-specific 5 (non-protein coding)	1.53218	8.65383	9.26941
55425	KIAA1704	KIAA1704	1.53154	6.50345	7.11843
79627	OGFRL1	opioid growth factor receptor-like 1	1.53134	8.27905	8.89384
1636	ACE	angiotensin I converting enzyme (peptidyl-dipeptidase A) 1	1.53015	6.92063	7.5343
100506948	LOC100506948	uncharacterized LOC100506948	1.52982	3.60075	4.21412
34	ACADM	acyl-CoA dehydrogenase, C-4 to C-12 straight chain	1.52957	8.70167	9.31479
116028	RMI2	RMI2, RecQ mediated genome instability 2, homolog (S. cerevisiae)	1.52952	6.60373	7.21682
406881	MIRLET7A1	microRNA let-7a-1	1.52915	7.33664	7.94937
1195	CLK1	CDC-like kinase 1	1.52875	6.94176	7.55411
128710	C20orf94	chromosome 20 open reading frame 94	1.5284	5.47288	6.0849
8674	VAMP4	vesicle-associated membrane protein 4	1.52838	5.74713	6.35914
5562	PRKAA1	protein kinase, AMP-activated, alpha 1 catalytic subunit	1.5282	8.65556	9.26739
9321	TRIP11	thyroid hormone receptor interactor 11	1.52689	7.53149	8.14208
8534	CHST1	carbohydrate (keratan sulfate Gal-6) sulfotransferase 1	1.52638	6.0543	6.66441
3615	IMPDH2	IMP (inosine 5'-monophosphate) dehydrogenase 2	1.52631	8.70468	9.31473
23008	KLHDC10	kelch domain containing 10	1.526	7.47991	8.08967
1012	CDH13	cadherin 13, H-cadherin (heart)	1.52562	8.86991	9.47931
56062	KLHL4	kelch-like 4 (Drosophila)	1.52542	6.80165	7.41086
162962	ZNF836	zinc finger protein 836	1.52541	4.34451	4.95371
90246	LOC90246	uncharacterized LOC90246	1.52453	4.11909	4.72746
347918	EP400NL	EP400 N-terminal like	1.52439	5.01264	5.62087
79023	NUP37	nucleoporin 37kDa	1.52397	6.32435	6.93218
100130890	TSTD3	thiosulfate sulfurtransferase (rhodanese)-like domain containing 3	1.52393	4.69117	5.29897
10795	ZNF268	zinc finger protein 268	1.52354	5.76014	6.36757
4256	MGP	matrix Gla protein	1.52317	8.20437	8.81144
55631	LRRC40	leucine rich repeat containing 40	1.52317	7.25695	7.86402
57101	ANO2	anoctamin 2	1.52266	6.18959	6.79619
5921	RASA1	RAS p21 protein activator (GTPase activating protein) 1	1.52136	8.35714	8.9625
100507149			1.52132	3.19719	3.80252
11191	PTENP1	phosphatase and tensin homolog pseudogene 1	1.52132	3.88039	4.48571
7092	TLL1	tolloid-like 1	1.5212	4.83548	5.44069
100129434	LOC100129434	uncharacterized LOC100129434	1.52088	6.61404	7.21895
54495	TMX3	thioredoxin-related transmembrane protein 3	1.52059	6.60375	7.20838
100506802			1.5204	4.44817	5.05263
57150	C6orf162	chromosome 6 open reading frame 162	1.52011	4.65559	5.25977
7485	WRB	tryptophan rich basic protein	1.51994	6.53025	7.13427
253832	ZDHHC20	zinc finger, DHHC-type containing 20	1.51937	7.94889	8.55236
283238	SLC22A24	solute carrier family 22, member 24	1.51926	3.83988	4.44324
55632	G2E3	G2/M-phase specific E3 ubiquitin protein ligase	1.5192	7.36788	7.97119
23355	VPS8	vacuolar protein sorting 8 homolog (S. cerevisiae)	1.51874	6.58108	7.18395
23270	TSPYL4	TSPY-like 4	1.51867	6.56133	7.16414
90321	ZNF766	zinc finger protein 766	1.5186	5.22227	5.82502
254827	NAALADL2	N-acetylated alpha-linked acidic dipeptidase-like 2	1.51856	3.77622	4.37892
1974	EIF4A2	eukaryotic translation initiation factor 4A2	1.51847	8.41935	9.02197
79905	TMC7	transmembrane channel-like 7	1.51753	6.70587	7.3076
8727	CTNNAL1	catenin (cadherin-associated protein), alpha-like 1	1.51747	7.3151	7.91677
23788	MTCH2	mitochondrial carrier 2	1.51693	8.73432	9.33548
7586	ZKSCAN1	zinc finger with KRAB and SCAN domains 1	1.51657	7.67581	8.27663
7337	UBE3A	ubiquitin protein ligase E3A	1.51621	6.70863	7.30909
285343	TCAIM	T cell activation inhibitor, mitochondrial	1.51611	6.41257	7.01295
4864	NPC1	Niemann-Pick disease, type C1	1.51582	8.49748	9.09758
100506458	LOC100506458	putative uncharacterized protein LOC65996-like	1.51565	5.46425	6.06419
23362	PSD3	pleckstrin and Sec7 domain containing 3	1.51493	5.55368	6.15293
55277	FGGY	FGGY carbohydrate kinase domain containing	1.51471	3.79678	4.39582
100506634	LOC100506634	hepatocellular carcinoma-associated antigen HCA25a	1.51442	5.50766	6.10643
56243	KIAA1217	KIAA1217	1.51442	6.5774	7.17617
26000	TBC1D10B	TBC1 domain family, member 10B	1.51424	5.50109	6.09968
137872	ADHFE1	alcohol dehydrogenase, iron containing, 1	1.51411	4.58359	5.18206
80746	TSEN2	tRNA splicing endonuclease 2 homolog (S. cerevisiae)	1.51333	5.53065	6.12838
100507239			1.51223	5.22928	5.82596
9749	PHACTR2	phosphatase and actin regulator 2	1.51203	9.11647	9.71296
90416	C15orf57	chromosome 15 open reading frame 57	1.51186	6.74001	7.33634
170384	FUT11	fucosyltransferase 11 (alpha (1,3) fucosyltransferase)	1.5115	8.05527	8.65125
56986	DTWD1	DTW domain containing 1	1.51138	4.85408	5.44995
10165	SLC25A13	solute carrier family 25 (aspartate/glutamate carrier), member 13	1.51122	8.01971	8.61543
8434	RECK	reversion-inducing-cysteine-rich protein with kazal motifs	1.51083	7.68865	8.28398
94	ACVRL1	activin A receptor type II-like 1	1.51076	8.26864	8.86392
79712	GTDC1	glycosyltransferase-like domain containing 1	1.51038	7.47895	8.07387
92906	HNRPLL	heterogeneous nuclear ribonucleoprotein L-like	1.51011	6.87708	7.47173
100505641	FGD5-AS1	FGD5 antisense RNA 1	1.51009	7.31446	7.9091
8936	WASF1	WAS protein family, member 1	1.50989	7.11426	7.70871
406999	MIR217	microRNA 217	1.50919	3.17248	3.76626
11015	KDELR3	KDEL (Lys-Asp-Glu-Leu) endoplasmic reticulum protein retention receptor 3	1.5089	8.39274	8.98623
51759	C9orf78	chromosome 9 open reading frame 78	1.50885	6.56871	7.16216
286495	TTC3P1	tetratricopeptide repeat domain 3 pseudogene 1	1.50884	5.42446	6.0179
9821	RB1CC1	RB1-inducible coiled-coil 1	1.50845	7.2666	7.85967
5558	PRIM2	primase, DNA, polypeptide 2 (58kDa)	1.50808	6.75298	7.34569
1161	ERCC8	excision repair cross-complementing rodent repair deficiency, complementation group 8	1.50794	5.45591	6.04849
388248	LOC388248	Rho GTPase activating protein 23 pseudogene	1.50784	7.05473	7.64722
23012	STK38L	serine/threonine kinase 38 like	1.50752	7.93273	8.52491
28906	IGKV6-21	immunoglobulin kappa variable 6-21 (non-functional)	1.50662	4.50467	5.09599
100616125	MIR4731	microRNA 4731	1.50661	6.12278	6.71409
59349	KLHL12	kelch-like 12 (Drosophila)	1.5066	5.69774	6.28903
288	ANK3	ankyrin 3, node of Ranvier (ankyrin G)	1.50629	6.29117	6.88217
652	BMP4	bone morphogenetic protein 4	1.5061	10.2314	10.8222
407975	MIR17HG	miR-17-92 cluster host gene (non-protein coding)	1.50582	3.35103	3.94158
22864	R3HDM2	R3H domain containing 2	1.50565	7.49967	8.09006
79823	CAMKMT	calmodulin-lysine N-methyltransferase	1.50561	6.05	6.64035
400761	FLJ27354	uncharacterized LOC400761	1.50557	5.01519	5.6055
10351	ABCA8	ATP-binding cassette, sub-family A (ABC1), member 8	1.50527	4.79078	5.38081
80031	SEMA6D	sema domain, transmembrane domain (TM), and cytoplasmic domain, (semaphorin) 6D	1.50525	5.41357	6.00357
139596	UPRT	uracil phosphoribosyltransferase (FUR1) homolog (S. cerevisiae)	1.5051	4.27496	4.86482
56103	PCDHGB2	protocadherin gamma subfamily B, 2	1.5051	4.52493	5.11479
574502	MIR500A	microRNA 500a	1.50482	4.28292	4.87251
5538	PPT1	palmitoyl-protein thioesterase 1	1.50446	9.51514	10.1044
768211	RELL1	RELT-like 1	1.50445	9.13325	9.72249
100506714	LOC100506714	uncharacterized LOC100506714	1.50407	4.81377	5.40264
286097	EFHA2	EF-hand domain family, member A2	1.50407	4.48757	5.07644
51058	ZNF691	zinc finger protein 691	1.50351	4.73976	5.3281
501	ALDH7A1	aldehyde dehydrogenase 7 family, member A1	1.50329	5.71152	6.29965
693182	MIR597	microRNA 597	1.5031	4.06783	4.65577
378708	APITD1	apoptosis-inducing, TAF9-like domain 1	1.50301	5.14899	5.73684
55786	ZNF415	zinc finger protein 415	1.50237	5.06149	5.64873
51000	SLC35B3	solute carrier family 35, member B3	1.50217	6.40333	6.99038
374467	C12orf63	chromosome 12 open reading frame 63	1.50178	3.78465	4.37133
1036	CDO1	cysteine dioxygenase, type I	1.50157	3.70221	4.28868
38	ACAT1	acetyl-CoA acetyltransferase 1	1.50115	6.5105	7.09657
406988	MIR205	microRNA 205	1.50054	5.15277	5.73826
2072	ERCC4	excision repair cross-complementing rodent repair deficiency, complementation group 4	1.50021	6.1205	6.70566
151507	MSL3P1	male-specific lethal 3 homolog (Drosophila) pseudogene 1	1.49976	3.27817	3.8629
10613	ERLIN1	ER lipid raft associated 1	1.4996	8.74658	9.33115
5520	PPP2R2A	protein phosphatase 2, regulatory subunit B, alpha	1.49956	6.63961	7.22415
10592	SMC2	structural maintenance of chromosomes 2	1.49934	6.77168	7.356
115908	CTHRC1	collagen triple helix repeat containing 1	1.49889	6.84064	7.42453
1182	CLCN3	chloride channel, voltage-sensitive 3	1.49876	7.02263	7.6064
26799	SNORD50A	small nucleolar RNA, C/D box 50A	1.49856	6.76714	7.35071
1346	COX7A1	cytochrome c oxidase subunit VIIa polypeptide 1 (muscle)	1.49848	6.00536	6.58886
220594	USP32P2	ubiquitin specific peptidase 32 pseudogene 2	1.49832	6.23592	6.81926
79809	TTC21B	tetratricopeptide repeat domain 21B	1.49808	6.35706	6.94017
135228	CD109	CD109 molecule	1.49807	8.35402	8.93712
3953	LEPR	leptin receptor	1.49775	4.83017	5.41297
80173	IFT74	intraflagellar transport 74 homolog (Chlamydomonas)	1.49719	5.56294	6.1452
118980	SFXN2	sideroflexin 2	1.49682	6.77532	7.35722
51259	TMEM216	transmembrane protein 216	1.49643	6.68642	7.26795
10274	STAG1	stromal antigen 1	1.49623	5.93937	6.52071
5584	PRKCI	protein kinase C, iota	1.49617	7.26891	7.85018
767569	SNORD113-9	small nucleolar RNA, C/D box 113-9	1.49606	5.71995	6.30112
23002	DAAM1	dishevelled associated activator of morphogenesis 1	1.49556	6.41574	6.99642
51098	IFT52	intraflagellar transport 52 homolog (Chlamydomonas)	1.49528	5.73457	6.31499
90993	CREB3L1	cAMP responsive element binding protein 3-like 1	1.49519	5.33239	5.91272
11059	WWP1	WW domain containing E3 ubiquitin protein ligase 1	1.49495	8.43069	9.01079
7450	VWF	von Willebrand factor	1.49476	9.40056	9.98048
3632	INPP5A	inositol polyphosphate-5-phosphatase, 40kDa	1.49466	7.45137	8.03119
23371	TENC1	tensin like C1 domain containing phosphatase (tensin 2)	1.49455	7.72871	8.30842
387036	GUSBP2	glucuronidase, beta pseudogene 2	1.49452	4.87262	5.4523
11201	POLI	polymerase (DNA directed) iota	1.49439	6.63753	7.21708
23604	DAPK2	death-associated protein kinase 2	1.49383	5.59842	6.17743
84058	WDR54	WD repeat domain 54	1.49383	5.90355	6.48256
11019	LIAS	lipoic acid synthetase	1.49381	5.5934	6.17239
100302204	MIR548I1	microRNA 548i-1	1.49343	3.01814	3.59678
10422	UBAC1	UBA domain containing 1	1.49343	6.68804	7.26667
25758	KIAA1549L	KIAA1549-like	1.49339	8.43766	9.01626
56269	IRGC	immunity-related GTPase family, cinema	1.49306	4.49073	5.069
5933	RBL1	retinoblastoma-like 1 (p107)	1.49264	5.68927	6.26713
439921	MXRA7	matrix-remodelling associated 7	1.49262	7.02828	7.60612
28904	IGKV1D-8	immunoglobulin kappa variable 1D-8	1.49211	3.7737	4.35106
9760	TOX	thymocyte selection-associated high mobility group box	1.4918	6.90547	7.48253
10687	PNMA2	paraneoplastic Ma antigen 2	1.49127	6.84022	7.41676
100616120	MIR4695	microRNA 4695	1.49106	4.63061	5.20695
80071	CCDC15	coiled-coil domain containing 15	1.49079	5.12529	5.70137
26511	CHIC2	cysteine-rich hydrophobic domain 2	1.49035	8.75963	9.33529
6399	TRAPPC2	trafficking protein particle complex 2	1.4902	4.17909	4.75459
92689	FAM114A1	family with sequence similarity 114, member A1	1.48976	8.21257	8.78765
64420	SUSD1	sushi domain containing 1	1.48969	7.33555	7.91057
55656	INTS8	integrator complex subunit 8	1.48939	6.1001	6.67482
2137	EXTL3	exostoses (multiple)-like 3	1.48892	6.9257	7.49997
80195	C10orf57	chromosome 10 open reading frame 57	1.48872	7.34851	7.92258
283208	P4HA3	prolyl 4-hydroxylase, alpha polypeptide III	1.48867	5.61487	6.18889
80321	CEP70	centrosomal protein 70kDa	1.48838	5.07246	5.64621
144165	PRICKLE1	prickle homolog 1 (Drosophila)	1.48836	8.77322	9.34695
127623	OR2B11	olfactory receptor, family 2, subfamily B, member 11	1.48829	5.1769	5.75056
9498	SLC4A8	solute carrier family 4, sodium bicarbonate cotransporter, member 8	1.48797	5.3407	5.91405
953	ENTPD1	ectonucleoside triphosphate diphosphohydrolase 1	1.4876	5.67684	6.24983
85458	DIXDC1	DIX domain containing 1	1.48744	5.85969	6.43252
84747	UNC119B	unc-119 homolog B (C. elegans)	1.48663	5.56252	6.13457
28563	TRBV24-1	T cell receptor beta variable 24-1	1.4866	4.11007	4.68208
58538	MPP4	membrane protein, palmitoylated 4 (MAGUK p55 subfamily member 4)	1.48653	6.17057	6.74252
339327	ZNF546	zinc finger protein 546	1.4865	3.258	3.82991
57523	NYNRIN	NYN domain and retroviral integrase containing	1.48631	7.1248	7.69654
5810	RAD1	RAD1 homolog (S. pombe)	1.486	6.21187	6.7833
100616181	MIR4514	microRNA 4514	1.48573	5.03656	5.60774
51338	MS4A4A	membrane-spanning 4-domains, subfamily A, member 4A	1.48538	2.62661	3.19744
27163	NAAA	N-acylethanolamine acid amidase	1.48516	7.00827	7.57889
81544	GDPD5	glycerophosphodiester phosphodiesterase domain containing 5	1.48494	7.36401	7.93441
8087	FXR1	fragile X mental retardation, autosomal homolog 1	1.4846	8.32876	8.89883
643836	ZFP62	zinc finger protein 62 homolog (mouse)	1.48457	5.36934	5.93939
7153	TOP2A	topoisomerase (DNA) II alpha 170kDa	1.48445	8.27355	8.84348
79664	NARG2	NMDA receptor regulated 2	1.48377	7.71949	8.28875
100652933	IGANRP	uncharacterized LOC100652933	1.48353	4.25414	4.82318
8658	TNKS	tankyrase, TRF1-interacting ankyrin-related ADP-ribose polymerase	1.48346	7.22952	7.79848
85379	KIAA1671	KIAA1671	1.4832	6.8548	7.42351
64968	MRPS6	mitochondrial ribosomal protein S6	1.48317	6.54113	7.10982
728730	LOC728730	uncharacterized LOC728730	1.48267	5.12536	5.69356
90121	TSR2	TSR2, 20S rRNA accumulation, homolog (S. cerevisiae)	1.48227	5.06815	5.63596
10896	OCLM	oculomedin	1.48161	5.08006	5.64722
79789	CLMN	calmin (calponin-like, transmembrane)	1.48137	4.77417	5.34111
94241	TP53INP1	tumor protein p53 inducible nuclear protein 1	1.48136	7.94402	8.51094
140706	C20orf160	chromosome 20 open reading frame 160	1.48131	6.25025	6.81713
5429	POLH	polymerase (DNA directed), eta	1.48034	8.25617	8.8221
388559	ZNF888	zinc finger protein 888	1.48022	5.28239	5.8482
677792	SNORA1	small nucleolar RNA, H/ACA box 1	1.48013	4.93111	5.49684
440957	C3orf78	chromosome 3 open reading frame 78	1.47963	4.95657	5.5218
10402	ST3GAL6	ST3 beta-galactoside alpha-2,3-sialyltransferase 6	1.47935	7.50898	8.07395
54014	BRWD1	bromodomain and WD repeat domain containing 1	1.47923	6.4858	7.05065
114882	OSBPL8	oxysterol binding protein-like 8	1.47907	7.68429	8.24898
6535	SLC6A8	solute carrier family 6 (neurotransmitter transporter, creatine), member 8	1.47889	9.4472	10.0117
100507433	LOC100507433	uncharacterized LOC100507433	1.47871	4.85411	5.41845
83592	AKR1E2	aldo-keto reductase family 1, member E2	1.47864	5.51968	6.08396
23474	ETHE1	ethylmalonic encephalopathy 1	1.47815	7.66039	8.22418
83479	DDX59	DEAD (Asp-Glu-Ala-Asp) box polypeptide 59	1.47768	4.71975	5.28308
100302211	MIR1203	microRNA 1203	1.47761	3.58661	4.14988
51257	MARCH2	membrane-associated ring finger (C3HC4) 2, E3 ubiquitin protein ligase	1.47754	7.27678	7.83997
55754	TMEM30A	transmembrane protein 30A	1.47745	8.86303	9.42614
3486	IGFBP3	insulin-like growth factor binding protein 3	1.47731	6.45918	7.02215
28414	IGHV3-64	immunoglobulin heavy variable 3-64	1.47706	2.46587	3.0286
145508	CEP128	centrosomal protein 128kDa	1.47645	4.77031	5.33243
51171	HSD17B14	hydroxysteroid (17-beta) dehydrogenase 14	1.47645	5.36908	5.9312
692058	SNORD11	small nucleolar RNA, C/D box 11	1.47594	4.05539	4.61702
55179	FAIM	Fas apoptotic inhibitory molecule	1.47556	3.88529	4.44655
255403	ZNF718	zinc finger protein 718	1.47542	4.09803	4.65916
686	BTD	biotinidase	1.47534	7.1563	7.71735
23420	NOMO1	NODAL modulator 1	1.47475	9.29636	9.85683
100329109	GCSHP3	glycine cleavage system protein H (aminomethyl carrier) pseudogene 3	1.47459	5.03252	5.59284
79573	TTC13	tetratricopeptide repeat domain 13	1.4745	6.88965	7.44988
693164	MIR579	microRNA 579	1.47442	4.88052	5.44067
64123	ELTD1	EGF, latrophilin and seven transmembrane domain containing 1	1.47413	10.5196	11.0795
100507507	LOC100507507	uncharacterized LOC100507507	1.47348	5.43675	5.99597
257044	C1orf101	chromosome 1 open reading frame 101	1.47315	4.62015	5.17906
10746	MAP3K2	mitogen-activated protein kinase kinase kinase 2	1.47311	6.65305	7.21191
1975	EIF4B	eukaryotic translation initiation factor 4B	1.47307	9.59747	10.1563
23136	EPB41L3	erythrocyte membrane protein band 4.1-like 3	1.47264	7.77294	8.33135
27244	SESN1	sestrin 1	1.47258	7.33009	7.88843
56916	SMARCAD1	SWI/SNF-related, matrix-associated actin-dependent regulator of chromatin, subfamily a, containing DEAD/H box 1	1.47252	7.61292	8.17121
10539	GLRX3	glutaredoxin 3	1.47241	6.07375	6.63193
119694	OR51F2	olfactory receptor, family 51, subfamily F, member 2	1.47241	3.2574	3.81558
729513			1.47241	4.83984	5.39801
348995	NUP43	nucleoporin 43kDa	1.47241	8.02681	8.58499
6173	RPL36A	ribosomal protein L36a	1.47179	4.08808	4.64565
100505889			1.47155	5.96695	6.52429
10257	ABCC4	ATP-binding cassette, sub-family C (CFTR/MRP), member 4	1.47124	7.43764	7.99467
400569	MED11	mediator complex subunit 11	1.47098	5.78736	6.34414
100652890			1.4708	5.73518	6.29178
100506124	LOC100506124	uncharacterized LOC100506124	1.47026	3.9442	4.50027
89782	LMLN	leishmanolysin-like (metallopeptidase M8 family)	1.46969	6.24201	6.79752
120227	CYP2R1	cytochrome P450, family 2, subfamily R, polypeptide 1	1.46964	6.09053	6.64599
84437	MSANTD4	Myb/SANT-like DNA-binding domain containing 4 with coiled-coils	1.46958	5.565	6.12041
23461	ABCA5	ATP-binding cassette, sub-family A (ABC1), member 5	1.46853	5.80551	6.35989
51306	FAM13B	family with sequence similarity 13, member B	1.46832	6.30278	6.85695
63908	NAPB	N-ethylmaleimide-sensitive factor attachment protein, beta	1.46832	5.1363	5.69046
11099	PTPN21	protein tyrosine phosphatase, non-receptor type 21	1.46815	6.25571	6.80971
3096	HIVEP1	human immunodeficiency virus type I enhancer binding protein 1	1.46801	8.52482	9.07868
9452	ITM2A	integral membrane protein 2A	1.46779	6.99387	7.54752
115196	ZNF554	zinc finger protein 554	1.46766	3.37236	3.92587
55359	STYK1	serine/threonine/tyrosine kinase 1	1.46765	6.49444	7.04795
55251	PCMTD2	protein-L-isoaspartate (D-aspartate) O-methyltransferase domain containing 2	1.46744	6.69969	7.25298
284433	OR10H5	olfactory receptor, family 10, subfamily H, member 5	1.46698	5.18206	5.73491
7955	STL	six-twelve leukemia	1.46661	3.41581	3.9683
8148	TAF15	TAF15 RNA polymerase II, TATA box binding protein (TBP)-associated factor, 68kDa	1.46636	8.24041	8.79265
26091	HERC4	HECT and RLD domain containing E3 ubiquitin protein ligase 4	1.46617	7.44093	7.99298
51705	EMCN	endomucin	1.46614	9.58373	10.1358
121506	ERP27	endoplasmic reticulum protein 27	1.46613	4.15263	4.70465
90141	EFCAB11	EF-hand calcium binding domain 11	1.46547	6.52221	7.07358
51112	TRAPPC12	trafficking protein particle complex 12	1.46538	6.96176	7.51304
11279	KLF8	Kruppel-like factor 8	1.46485	4.41355	4.9643
5328	PLAU	plasminogen activator, urokinase	1.46443	7.59948	8.14982
693132	MIR549	microRNA 549	1.46398	2.42606	2.97596
55818	KDM3A	lysine (K)-specific demethylase 3A	1.46369	6.73246	7.28208
51390	AIG1	androgen-induced 1	1.46367	4.99668	5.54627
2969	GTF2I	general transcription factor IIi	1.46356	8.41537	8.96486
100507254	LOC100507254	uncharacterized LOC100507254	1.46311	6.59906	7.1481
10516	FBLN5	fibulin 5	1.46259	7.04105	7.58958
23768	FLRT2	fibronectin leucine rich transmembrane protein 2	1.46234	10.0296	10.5779
178	AGL	amylo-alpha-1, 6-glucosidase, 4-alpha-glucanotransferase	1.4622	6.06338	6.61152
1717	DHCR7	7-dehydrocholesterol reductase	1.4615	8.51088	9.05833
399815	LOC399815	chromosome 10 open reading frame 88 pseudogene	1.46143	4.71325	5.26063
84911	ZNF382	zinc finger protein 382	1.46126	5.14702	5.69423
142679	DUSP19	dual specificity phosphatase 19	1.4603	3.88519	4.43145
23509	POFUT1	protein O-fucosyltransferase 1	1.46013	6.93352	7.47962
25923	ATL3	atlastin GTPase 3	1.46002	8.51343	9.05942
677847	SNORA81	small nucleolar RNA, H/ACA box 81	1.45984	3.67547	4.22128
5654	HTRA1	HtrA serine peptidase 1	1.4583	8.07664	8.62093
123688	AGPHD1	aminoglycoside phosphotransferase domain containing 1	1.45786	5.09785	5.6417
53981	CPSF2	cleavage and polyadenylation specific factor 2, 100kDa	1.45723	7.5798	8.12303
154214	RNF217	ring finger protein 217	1.45686	7.88933	8.4322
30846	EHD2	EH-domain containing 2	1.45683	10.0271	10.57
51533	PHF7	PHD finger protein 7	1.45575	4.89448	5.43625
399664	MEX3D	mex-3 homolog D (C. elegans)	1.45553	6.64654	7.18809
79901	CYBRD1	cytochrome b reductase 1	1.45546	8.76815	9.30962
56928	SPPL2B	signal peptide peptidase like 2B	1.45515	7.22386	7.76503
389136	VGLL3	vestigial like 3 (Drosophila)	1.45495	7.36174	7.90271
100505951	LOC100505951	uncharacterized LOC100505951	1.45494	6.7826	7.32355
55250	ELP2	elongator acetyltransferase complex subunit 2	1.45488	6.77512	7.31602
28689	TRAV4	T cell receptor alpha variable 4	1.45484	4.73593	5.27679
28830	IGLJ4	immunoglobulin lambda joining 4 (non-functional)	1.45483	7.28782	7.82867
10748	KLRAP1	killer cell lectin-like receptor subfamily A pseudogene 1	1.45468	5.1768	5.7175
23463	ICMT	isoprenylcysteine carboxyl methyltransferase	1.45454	7.45204	7.9926
27242	TNFRSF21	tumor necrosis factor receptor superfamily, member 21	1.45343	8.79869	9.33815
90102	PHLDB2	pleckstrin homology-like domain, family B, member 2	1.45333	7.54888	8.08824
26813	SNORD36C	small nucleolar RNA, C/D box 36C	1.45326	6.81595	7.35524
150709	ANKAR	ankyrin and armadillo repeat containing	1.45312	3.97943	4.51858
5649	RELN	reelin	1.453	5.02013	5.55917
10333	TLR6	toll-like receptor 6	1.45295	3.79848	4.33746
201158	FAM18B2	family with sequence similarity 18, member B2	1.45288	4.04992	4.58884
7786	MAP3K12	mitogen-activated protein kinase kinase kinase 12	1.45286	6.66798	7.20688
54875	CNTLN	centlein, centrosomal protein	1.45269	5.50961	6.04834
728411	GUSBP1	glucuronidase, beta pseudogene 1	1.45262	4.30396	4.84261
265	AMELX	amelogenin, X-linked	1.45252	3.15524	3.69379
11257	TP53TG1	TP53 target 1 (non-protein coding)	1.45207	4.4513	4.98941
23327	NEDD4L	neural precursor cell expressed, developmentally down-regulated 4-like, E3 ubiquitin protein ligase	1.45207	7.59757	8.13567
84681	HINT2	histidine triad nucleotide binding protein 2	1.45176	6.50394	7.04174
2272	FHIT	fragile histidine triad	1.4515	4.20546	4.743
60509	AGBL5	ATP/GTP binding protein-like 5	1.45133	6.77756	7.31494
92312	MEX3A	mex-3 homolog A (C. elegans)	1.45121	6.43044	6.9677
23107	MRPS27	mitochondrial ribosomal protein S27	1.45089	7.86061	8.39755
6387	CXCL12	chemokine (C-X-C motif) ligand 12	1.45086	4.34569	4.8826
389090	OR6B2	olfactory receptor, family 6, subfamily B, member 2	1.45081	3.41941	3.95627
253827	MSRB3	methionine sulfoxide reductase B3	1.45073	7.02526	7.56204
51435	SCARA3	scavenger receptor class A, member 3	1.4507	8.1736	8.71035
677679	SCARNA3	small Cajal body-specific RNA 3	1.45037	3.79132	4.32774
7405	UVRAG	UV radiation resistance associated gene	1.45023	9.10323	9.63951
653567	TMEM236	transmembrane protein 236	1.44998	4.33644	4.87247
3454	IFNAR1	interferon (alpha, beta and omega) receptor 1	1.44997	7.66037	8.19639
112609	MRAP2	melanocortin 2 receptor accessory protein 2	1.44987	5.09299	5.62891
4925	NUCB2	nucleobindin 2	1.44986	7.1116	7.64751
5194	PEX13	peroxisomal biogenesis factor 13	1.44965	8.16426	8.69996
124936	CYB5D2	cytochrome b5 domain containing 2	1.44928	6.05159	6.58692
91419	XRCC6BP1	XRCC6 binding protein 1	1.44924	7.03827	7.57357
653489	RGPD3	RANBP2-like and GRIP domain containing 3	1.44919	6.10812	6.64336
10745	PHTF1	putative homeodomain transcription factor 1	1.44899	6.6211	7.15615
119710	C11orf74	chromosome 11 open reading frame 74	1.44882	4.12589	4.66076
51194	IPO11	importin 11	1.4487	7.18309	7.71785
100505573	LOC100505573	uncharacterized LOC100505573	1.44797	6.64887	7.18291
55857	PLK1S1	polo-like kinase 1 substrate 1	1.44768	5.09823	5.63197
64283	ARHGEF28	Rho guanine nucleotide exchange factor (GEF) 28	1.44737	8.87602	9.40946
8968	HIST1H3F	histone cluster 1, H3f	1.44729	5.81481	6.34816
79970	ZNF767	zinc finger family member 767	1.44728	6.78205	7.3154
10553	HTATIP2	HIV-1 Tat interactive protein 2, 30kDa	1.44707	6.75759	7.29072
55845	BRK1	BRICK1, SCAR/WAVE actin-nucleating complex subunit	1.44676	10.041	10.5739
701	BUB1B	budding uninhibited by benzimidazoles 1 homolog beta (yeast)	1.44658	7.11882	7.65147
4627	MYH9	myosin, heavy chain 9, non-muscle	1.44619	9.88658	10.4188
1836	SLC26A2	solute carrier family 26 (sulfate transporter), member 2	1.4458	6.7667	7.29857
100506431	LOC100506431	B2 RNA	1.44569	5.23469	5.76645
22871	NLGN1	neuroligin 1	1.44557	7.59675	8.12839
120065	OR5P2	olfactory receptor, family 5, subfamily P, member 2	1.44549	3.82046	4.35202
55320	MIS18BP1	MIS18 binding protein 1	1.44549	7.56745	8.09901
168507	PKD1L1	polycystic kidney disease 1 like 1	1.44542	6.17638	6.70787
55132	LARP1B	La ribonucleoprotein domain family, member 1B	1.44542	6.39769	6.92918
51008	ASCC1	activating signal cointegrator 1 complex subunit 1	1.4452	7.16749	7.69875
6515	SLC2A3	solute carrier family 2 (facilitated glucose transporter), member 3	1.44481	4.66119	5.19207
8731	RNMT	RNA (guanine-7-) methyltransferase	1.44442	5.52622	6.05671
206412	C6orf163	chromosome 6 open reading frame 163	1.44386	3.16391	3.69384
7678	ZNF124	zinc finger protein 124	1.44386	4.52766	5.05759
54414	SIAE	sialic acid acetylesterase	1.44358	7.67517	8.20482
64210	MMS19	MMS19 nucleotide excision repair homolog (S. cerevisiae)	1.44352	7.6278	8.15739
55002	TMCO3	transmembrane and coiled-coil domains 3	1.4435	7.09404	7.62361
100652887			1.44331	4.42791	4.95729
162967	ZNF320	zinc finger protein 320	1.44331	4.43682	4.9662
440300	LOC440300	chondroitin sulfate proteoglycan 4 pseudogene	1.44331	2.77675	3.30613
664616	MIR487B	microRNA 487b	1.44331	2.93341	3.46279
317	APAF1	apoptotic peptidase activating factor 1	1.44315	6.67062	7.19984
4642	MYO1D	myosin ID	1.44311	8.45996	8.98914
5294	PIK3CG	phosphatidylinositol-4,5-bisphosphate 3-kinase, catalytic subunit gamma	1.44292	7.01242	7.5414
285636	C5orf51	chromosome 5 open reading frame 51	1.44257	8.28145	8.81008
7381	UQCRB	ubiquinol-cytochrome c reductase binding protein	1.44255	6.84555	7.37417
11261	CHP1	calcineurin-like EF hand protein 1	1.44207	9.53825	10.0664
84144	SYDE2	synapse defective 1, Rho GTPase, homolog 2 (C. elegans)	1.44203	3.62575	4.15385
55764	IFT122	intraflagellar transport 122 homolog (Chlamydomonas)	1.44202	5.3787	5.90679
7029	TFDP2	transcription factor Dp-2 (E2F dimerization partner 2)	1.4419	6.32143	6.8494
8728	ADAM19	ADAM metallopeptidase domain 19	1.44155	7.2164	7.74402
79980	DSN1	DSN1, MIND kinetochore complex component, homolog (S. cerevisiae)	1.44151	6.99139	7.51897
79109	MAPKAP1	mitogen-activated protein kinase associated protein 1	1.44139	8.72505	9.25251
5576	PRKAR2A	protein kinase, cAMP-dependent, regulatory, type II, alpha	1.44137	7.3553	7.88274
6001	RGS10	regulator of G-protein signaling 10	1.44128	6.43582	6.96316
283177	LOC283177	uncharacterized LOC283177	1.44113	3.88886	4.41605
283932	FBXL19-AS1	FBXL19 antisense RNA 1 (head to head)	1.44113	4.53176	5.05895
63894	VIPAS39	VPS33B interacting protein, apical-basolateral polarity regulator, spe-39 homolog	1.44112	7.19109	7.71828
84268	RPAIN	RPA interacting protein	1.44112	6.58632	7.11351
100507462	LOC100507462	uncharacterized LOC100507462	1.44104	4.12638	4.65349
647087	C7orf73	chromosome 7 open reading frame 73	1.44087	8.85286	9.37981
386757	SLC6A10P	solute carrier family 6 (neurotransmitter transporter, creatine), member 10, pseudogene	1.4408	7.50452	8.03139
245812	CNPY4	canopy 4 homolog (zebrafish)	1.44068	5.13453	5.66128
5868	RAB5A	RAB5A, member RAS oncogene family	1.4406	9.28288	9.80955
138050	HGSNAT	heparan-alpha-glucosaminide N-acetyltransferase	1.4406	8.73873	9.2654
8443	GNPAT	glyceronephosphate O-acyltransferase	1.44053	7.40538	7.93199
91404	SESTD1	SEC14 and spectrin domains 1	1.44043	7.20365	7.73015
767610	SNORD114-29	small nucleolar RNA, C/D box 114-29	1.44035	2.89063	3.41705
100113381	SNORD19B	small nucleolar RNA, C/D box 19B	1.43929	3.84921	4.37457
284611	FAM102B	family with sequence similarity 102, member B	1.43909	4.79142	5.31658
50862	RNF141	ring finger protein 141	1.43904	7.75584	8.28095
84324	SARNP	SAP domain containing ribonucleoprotein	1.43903	6.40771	6.93281
114876	OSBPL1A	oxysterol binding protein-like 1A	1.43863	6.40861	6.93331
175	AGA	aspartylglucosaminidase	1.43771	6.92007	7.44385
387646	LRRC37A6P	leucine rich repeat containing 37, member A6, pseudogene	1.43763	4.16341	4.6871
4502	MT2A	metallothionein 2A	1.43692	11.9279	12.4509
692215	SNORD112	small nucleolar RNA, C/D box 112	1.43678	3.83269	4.35554
1390	CREM	cAMP responsive element modulator	1.43663	5.21037	5.73305
574490	MIR516B1	microRNA 516b-1	1.4365	2.98677	3.50933
441478	NRARP	NOTCH-regulated ankyrin repeat protein	1.4361	6.93152	7.45368
4329	ALDH6A1	aldehyde dehydrogenase 6 family, member A1	1.43576	5.98287	6.50469
29968	PSAT1	phosphoserine aminotransferase 1	1.43575	7.375	7.89681
114335	CGB1	chorionic gonadotropin, beta polypeptide 1	1.43539	4.93256	5.454
5530	PPP3CA	protein phosphatase 3, catalytic subunit, alpha isozyme	1.43533	8.1968	8.71817
2530	FUT8	fucosyltransferase 8 (alpha (1,6) fucosyltransferase)	1.43475	7.78676	8.30756
11062	DUS4L	dihydrouridine synthase 4-like (S. cerevisiae)	1.43469	5.42619	5.94693
51108	METTL9	methyltransferase like 9	1.43432	8.42118	8.94155
10007	GNPDA1	glucosamine-6-phosphate deaminase 1	1.43431	7.94864	8.469
139378	GPR112	G protein-coupled receptor 112	1.43423	3.9239	4.44418
1107	CHD3	chromodomain helicase DNA binding protein 3	1.43379	7.39462	7.91445
11130	ZWINT	ZW10 interactor	1.43374	5.90955	6.42933
100616171	MIR4752	microRNA 4752	1.4335	2.87254	3.39209
440585	FAM183A	family with sequence similarity 183, member A	1.43327	4.49748	5.01679
100506090			1.43311	4.5677	5.08685
93621	MRFAP1	Morf4 family associated protein 1	1.43304	7.33913	7.85821
22954	TRIM32	tripartite motif containing 32	1.433	6.23667	6.7557
5563	PRKAA2	protein kinase, AMP-activated, alpha 2 catalytic subunit	1.43295	5.1559	5.67488
9786	KIAA0586	KIAA0586	1.43277	7.78937	8.30818
23588	KLHDC2	kelch domain containing 2	1.43275	6.52175	7.04053
23705	CADM1	cell adhesion molecule 1	1.4327	3.60709	4.12583
29090	TIMM21	translocase of inner mitochondrial membrane 21 homolog (yeast)	1.4327	5.90829	6.42702
100505991	LOC100505991	uncharacterized LOC100505991	1.43245	3.33868	3.85716
56942	CMC2	COX assembly mitochondrial protein 2 homolog (S. cerevisiae)	1.43222	9.74309	10.2613
100507006	LOC100507006	uncharacterized LOC100507006	1.43175	3.83775	4.35553
11160	ERLIN2	ER lipid raft associated 2	1.43174	6.2119	6.72967
219348	PLAC9	placenta-specific 9	1.43174	5.48453	6.00229
8322	FZD4	frizzled family receptor 4	1.43153	8.78498	9.30254
196792	FAM24B	family with sequence similarity 24, member B	1.43138	5.87444	6.39185
5007	OSBP	oxysterol binding protein	1.43127	8.21679	8.73408
26493	OR8B8	olfactory receptor, family 8, subfamily B, member 8	1.43117	3.91321	4.4304
390167	OR5M10	olfactory receptor, family 5, subfamily M, member 10	1.43068	3.48487	4.00156
10827	FAM114A2	family with sequence similarity 114, member A2	1.43055	6.16142	6.67799
4594	MUT	methylmalonyl CoA mutase	1.43042	6.78824	7.30467
63035	BCORL1	BCL6 corepressor-like 1	1.43033	5.7842	6.30055
91801	ALKBH8	alkB, alkylation repair homolog 8 (E. coli)	1.43023	5.67868	6.19493
51170	HSD17B11	hydroxysteroid (17-beta) dehydrogenase 11	1.42995	7.60861	8.12457
54892	NCAPG2	non-SMC condensin II complex, subunit G2	1.42967	6.60796	7.12365
10160	FARP1	FERM, RhoGEF (ARHGEF) and pleckstrin domain protein 1 (chondrocyte-derived)	1.42958	7.01901	7.53459
65251	ZNF649	zinc finger protein 649	1.42907	4.65422	5.1693
677815	SNORA34	small nucleolar RNA, H/ACA box 34	1.42906	4.29353	4.8086
92249	LOC92249	uncharacterized LOC92249	1.42896	8.07107	8.58603
80227	PAAF1	proteasomal ATPase-associated factor 1	1.42891	4.52085	5.03577
285362	SUMF1	sulfatase modifying factor 1	1.42882	6.6524	7.16722
9554	SEC22B	SEC22 vesicle trafficking protein homolog B (S. cerevisiae) (gene/pseudogene)	1.42874	8.70146	9.2162
100506001	NARF-OT1	NARF overlapping transcript 1 (non-protein coding)	1.42852	4.56064	5.07517
100126329	MIR941-1	microRNA 941-1	1.42815	6.7026	7.21675
8034	SLC25A16	solute carrier family 25 (mitochondrial carrier; Graves disease autoantigen), member 16	1.42815	5.84162	6.35577
83460	EMC6	ER membrane protein complex subunit 6	1.42807	5.26275	5.77681
307	ANXA4	annexin A4	1.42784	8.11535	8.62919
1729	DIAPH1	diaphanous homolog 1 (Drosophila)	1.42783	7.93226	8.44608
22821	RASA3	RAS p21 protein activator 3	1.42778	8.04138	8.55515
166647	GPR125	G protein-coupled receptor 125	1.42734	6.43699	6.95032
8935	SKAP2	src kinase associated phosphoprotein 2	1.42718	7.39512	7.90828
245911	DEFB108B	defensin, beta 108B	1.42707	7.77829	8.29134
100192204	LOC100192204	peptidylprolyl isomerase A (cyclophilin A) pseudogene	1.42705	6.82774	7.34078
100499177	THAP9-AS1	THAP9 antisense RNA 1	1.42632	5.17389	5.68618
79590	MRPL24	mitochondrial ribosomal protein L24	1.42621	7.31867	7.83085
55760	DHX32	DEAH (Asp-Glu-Ala-His) box polypeptide 32	1.42617	7.39654	7.90868
7360	UGP2	UDP-glucose pyrophosphorylase 2	1.42567	7.02089	7.53253
645513	LOC645513	uncharacterized LOC645513	1.42561	4.6731	5.18469
5324	PLAG1	pleiomorphic adenoma gene 1	1.42521	6.8703	7.38147
337968	KRTAP6-3	keratin associated protein 6-3	1.42447	3.7294	4.23982
260293	CYP4X1	cytochrome P450, family 4, subfamily X, polypeptide 1	1.42445	5.95284	6.46324
23116	FAM179B	family with sequence similarity 179, member B	1.42439	7.22709	7.73743
257203	DSCR9	Down syndrome critical region gene 9 (non-protein coding)	1.42416	3.28675	3.79686
8346	HIST1H2BI	histone cluster 1, H2bi	1.42414	3.70758	4.21767
8563	THOC5	THO complex 5	1.42412	7.90023	8.4103
9577	BRE	brain and reproductive organ-expressed (TNFRSF1A modulator)	1.42372	7.64493	8.15459
730971	FLJ36777	uncharacterized LOC730971	1.42365	4.01216	4.52176
65266	WNK4	WNK lysine deficient protein kinase 4	1.42356	5.55288	6.06238
100506233	LOC100506233	uncharacterized LOC100506233	1.42303	5.93614	6.44511
4148	MATN3	matrilin 3	1.42298	4.84386	5.35278
731932	LOC731932	uncharacterized LOC731932	1.42289	2.82018	3.329
494326	MIR377	microRNA 377	1.42288	3.71501	4.22382
84460	ZMAT1	zinc finger, matrin-type 1	1.42279	4.13419	4.64292
100422864	MIR544B	microRNA 544b	1.42271	3.08514	3.59378
51057	WDPCP	WD repeat containing planar cell polarity effector	1.4227	4.68143	5.19006
10000	AKT3	v-akt murine thymoma viral oncogene homolog 3 (protein kinase B, gamma)	1.42266	7.47334	7.98193
2218	FKTN	fukutin	1.42261	6.35299	6.86153
10370	CITED2	Cbp/p300-interacting transactivator, with Glu/Asp-rich carboxy-terminal domain, 2	1.42248	7.77909	8.28749
6228	RPS23	ribosomal protein S23	1.42237	8.55628	9.06458
64682	ANAPC1	anaphase promoting complex subunit 1	1.42204	7.72794	8.2359
84307	ZNF397	zinc finger protein 397	1.4219	4.00938	4.5172
26230	TIAM2	T-cell lymphoma invasion and metastasis 2	1.4216	5.28469	5.79221
367	AR	androgen receptor	1.42135	7.45521	7.96247
133686	NADKD1	NAD kinase domain containing 1	1.42122	5.97666	6.48379
100507554	LOC100507554	uncharacterized LOC100507554	1.42119	4.38662	4.89372
100131067	LOC100131067	uncharacterized LOC100131067	1.42019	5.35278	5.85886
25771	TBC1D22A	TBC1 domain family, member 22A	1.42007	6.94294	7.4489
147991	DPY19L3	dpy-19-like 3 (C. elegans)	1.41925	6.89046	7.39559
114327	EFHC1	EF-hand domain (C-terminal) containing 1	1.41918	6.23139	6.73645
285464	CRIPAK	cysteine-rich PAK1 inhibitor	1.41903	4.05539	4.56029
10194	TSHZ1	teashirt zinc finger homeobox 1	1.41876	6.12703	6.63166
83759	RBM4B	RNA binding motif protein 4B	1.41876	7.50767	8.0123
554203	JPX	JPX transcript, XIST activator (non-protein coding)	1.4187	6.70408	7.20864
692107	SNORD66	small nucleolar RNA, C/D box 66	1.41866	5.48602	5.99055
29945	ANAPC4	anaphase promoting complex subunit 4	1.41853	6.53755	7.04194
2997	GYS1	glycogen synthase 1 (muscle)	1.4185	6.92219	7.42655
84939	MUM1	melanoma associated antigen (mutated) 1	1.41842	5.95636	6.46064
6400	SEL1L	sel-1 suppressor of lin-12-like (C. elegans)	1.41841	8.60952	9.1138
23268	DNMBP	dynamin binding protein	1.41807	8.85763	9.36156
10780	ZNF234	zinc finger protein 234	1.41787	4.92447	5.42819
9479	MAPK8IP1	mitogen-activated protein kinase 8 interacting protein 1	1.41768	4.22354	4.72707
25870	SUMF2	sulfatase modifying factor 2	1.41743	9.55464	10.0579
127018	LYPLAL1	lysophospholipase-like 1	1.41725	6.13212	6.63521
4931	NVL	nuclear VCP-like	1.41725	5.69843	6.20153
7562	ZNF708	zinc finger protein 708	1.41676	3.69181	4.19441
5270	SERPINE2	serpin peptidase inhibitor, clade E (nexin, plasminogen activator inhibitor type 1), member 2	1.41646	8.50825	9.01055
219749	ZNF25	zinc finger protein 25	1.41627	5.59123	6.09332
538	ATP7A	ATPase, Cu++ transporting, alpha polypeptide	1.41627	6.52601	7.0281
100506137			1.41625	4.23336	4.73543
25943	C20orf194	chromosome 20 open reading frame 194	1.41611	7.28351	7.78544
7357	UGCG	UDP-glucose ceramide glucosyltransferase	1.41596	8.04427	8.54606
100313770	MIR548K	microRNA 548k	1.41567	3.13422	3.6357
57161	PELI2	pellino E3 ubiquitin protein ligase family member 2	1.41552	5.39482	5.89615
5256	PHKA2	phosphorylase kinase, alpha 2 (liver)	1.41507	6.54925	7.05013
54873	PALMD	palmdelphin	1.41479	9.53906	10.0396
51382	ATP6V1D	ATPase, H+ transporting, lysosomal 34kDa, V1 subunit D	1.41467	6.45546	6.95593
822	CAPG	capping protein (actin filament), gelsolin-like	1.41466	5.95028	6.45073
50840	TAS2R14	taste receptor, type 2, member 14	1.4143	4.50336	5.00345
5292	PIM1	pim-1 oncogene	1.4143	6.14015	6.64024
29890	RBM15B	RNA binding motif protein 15B	1.41418	6.18036	6.68032
100129550	LOC100129550	uncharacterized LOC100129550	1.41416	4.68552	5.18546
644172	LOC644172	mitogen-activated protein kinase 8 interacting protein 1 pseudogene	1.41416	2.79028	3.29022
645426	TMEM191C	transmembrane protein 191C	1.41416	3.51694	4.01688
84376	HOOK3	hook homolog 3 (Drosophila)	1.41415	7.84434	8.34428
8722	CTSF	cathepsin F	1.41399	4.64192	5.1417
84687	PPP1R9B	protein phosphatase 1, regulatory subunit 9B	1.4138	6.43016	6.92974
100506697	LINC00327	long intergenic non-protein coding RNA 327	1.41377	5.47325	5.97281
284390	ZNF763	zinc finger protein 763	1.41337	2.49766	2.99681
29102	DROSHA	drosha, ribonuclease type III	1.41289	7.14047	7.63913
57728	WDR19	WD repeat domain 19	1.41287	6.53249	7.03112
5352	PLOD2	procollagen-lysine, 2-oxoglutarate 5-dioxygenase 2	1.41269	10.4704	10.9689
728503	LOC728503	uncharacterized LOC728503	1.41257	5.56252	6.06085
285190	RGPD4	RANBP2-like and GRIP domain containing 4	1.41222	5.04544	5.54341
10325	RRAGB	Ras-related GTP binding B	1.41197	5.64706	6.14476
10140	TOB1	transducer of ERBB2, 1	1.41193	6.3549	6.85257
79677	SMC6	structural maintenance of chromosomes 6	1.41183	7.71802	8.21559
84056	KATNAL1	katanin p60 subunit A-like 1	1.41159	6.0259	6.52323
128239	IQGAP3	IQ motif containing GTPase activating protein 3	1.41154	6.25883	6.7561
55010	PARPBP	PARP1 binding protein	1.41142	6.2231	6.72024
154761	LOC154761	family with sequence similarity 115, member C pseudogene	1.4114	7.71601	8.21314
7541	ZFP161	zinc finger protein 161 homolog (mouse)	1.41128	6.67962	7.17663
54993	ZSCAN2	zinc finger and SCAN domain containing 2	1.41123	5.4152	5.91215
26043	UBXN7	UBX domain protein 7	1.41097	8.53382	9.03051
641649	TMEM91	transmembrane protein 91	1.41072	5.90124	6.39767
9908	G3BP2	GTPase activating protein (SH3 domain) binding protein 2	1.41066	8.17484	8.67121
390038	OR51D1	olfactory receptor, family 51, subfamily D, member 1	1.41042	3.82551	4.32163
3092	HIP1	huntingtin interacting protein 1	1.41	6.90467	7.40037
6324	SCN1B	sodium channel, voltage-gated, type I, beta subunit	1.40987	6.31516	6.81072
26035	GLCE	glucuronic acid epimerase	1.40982	9.45124	9.94675
10166	SLC25A15	solute carrier family 25 (mitochondrial carrier; ornithine transporter) member 15	1.4095	5.09205	5.58724
80035	ANP32A-IT1	ANP32A intronic transcript 1 (non-protein coding)	1.40928	5.66095	6.1559
100616484	MIR4470	microRNA 4470	1.40911	5.06257	5.55736
116447	TOP1MT	topoisomerase (DNA) I, mitochondrial	1.40882	6.56665	7.06114
7486	WRN	Werner syndrome, RecQ helicase-like	1.40872	7.21062	7.705
100292680	LOC100292680	uncharacterized LOC100292680	1.40865	3.88301	4.37732
9415	FADS2	fatty acid desaturase 2	1.40851	10.3857	10.8799
5935	RBM3	RNA binding motif (RNP1, RRM) protein 3	1.40825	9.57016	10.0641
6103	RPGR	retinitis pigmentosa GTPase regulator	1.40823	7.14643	7.64031
79815	NIPAL2	NIPA-like domain containing 2	1.40806	7.96001	8.45372
27286	SRPX2	sushi-repeat containing protein, X-linked 2	1.40805	8.99711	9.4908
10398	MYL9	myosin, light chain 9, regulatory	1.40764	8.27704	8.77032
163050	ZNF564	zinc finger protein 564	1.40764	5.96791	6.46118
57504	MTA3	metastasis associated 1 family, member 3	1.40732	7.91392	8.40687
317703	VN1R4	vomeronasal 1 receptor 4	1.40721	2.9779	3.47073
2034	EPAS1	endothelial PAS domain protein 1	1.40712	10.6008	11.0935
64081	PBLD	phenazine biosynthesis-like protein domain containing	1.40702	5.76258	6.25523
6596	HLTF	helicase-like transcription factor	1.40664	6.26351	6.75576
9732	DOCK4	dedicator of cytokinesis 4	1.40645	9.30564	9.7977
1378	CR1	complement component (3b/4b) receptor 1 (Knops blood group)	1.40638	2.70891	3.2009
2734	GLG1	golgi glycoprotein 1	1.40611	8.96345	9.45516
51661	FKBP7	FK506 binding protein 7	1.40594	5.72405	6.21558
10497	UNC13B	unc-13 homolog B (C. elegans)	1.40576	7.62511	8.11646
84162	KIAA1109	KIAA1109	1.40551	7.72946	8.22055
1009	CDH11	cadherin 11, type 2, OB-cadherin (osteoblast)	1.40539	8.71152	9.2025
414189	AGAP6	ArfGAP with GTPase domain, ankyrin repeat and PH domain 6	1.4051	6.56563	7.05631
54920	DUS2L	dihydrouridine synthase 2-like, SMM1 homolog (S. cerevisiae)	1.40509	7.20495	7.69561
29969	MDFIC	MyoD family inhibitor domain containing	1.40467	6.49284	6.98307
677845	SNORA79	small nucleolar RNA, H/ACA box 79	1.40459	3.80248	4.29262
5525	PPP2R5A	protein phosphatase 2, regulatory subunit B', alpha	1.40368	6.75441	7.24362
100131607			1.40352	5.25631	5.74536
100505637			1.40352	3.74868	4.23773
79726	WDR59	WD repeat domain 59	1.40319	7.50456	7.99327
11169	WDHD1	WD repeat and HMG-box DNA binding protein 1	1.40312	5.9555	6.44413
51715	RAB23	RAB23, member RAS oncogene family	1.40306	6.45697	6.94555
4773	NFATC2	nuclear factor of activated T-cells, cytoplasmic, calcineurin-dependent 2	1.40247	6.79201	7.27997
9617	MTRF1	mitochondrial translational release factor 1	1.40203	5.9243	6.41182
574510	MIR513A2	microRNA 513a-2	1.40183	5.51197	5.99927
23142	DCUN1D4	DCN1, defective in cullin neddylation 1, domain containing 4 (S. cerevisiae)	1.40181	7.77801	8.26531
81889	FAHD1	fumarylacetoacetate hydrolase domain containing 1	1.40161	6.99793	7.48502
81790	RNF170	ring finger protein 170	1.40142	6.78388	7.27076
283349	RASSF3	Ras association (RalGDS/AF-6) domain family member 3	1.40132	8.9361	9.42289
8030	CCDC6	coiled-coil domain containing 6	1.40128	9.46284	9.94959
5433	POLR2D	polymerase (RNA) II (DNA directed) polypeptide D	1.40113	8.22448	8.71107
390083	OR56A3	olfactory receptor, family 56, subfamily A, member 3	1.40093	4.0546	4.54098
84669	USP32	ubiquitin specific peptidase 32	1.40072	7.79054	8.2767
9204	ZMYM6	zinc finger, MYM-type 6	1.40016	7.77417	8.25977
7181	NR2C1	nuclear receptor subfamily 2, group C, member 1	1.39998	7.28138	7.76678
100422926	MIR3137	microRNA 3137	1.39996	6.20731	6.6927
284412	LOC284412	uncharacterized LOC284412	1.39996	3.9791	4.46449
55629	PNRC2	proline-rich nuclear receptor coactivator 2	1.39986	10.4504	10.9357
147727	ILF3-AS1	ILF3 antisense RNA 1 (head to head)	1.39935	4.73191	5.21667
10179	RBM7	RNA binding motif protein 7	1.39904	7.4583	7.94274
145781	GCOM1	GRINL1A complex locus 1	1.3988	5.79906	6.28326
642394	ADARB2-AS1	ADARB2 antisense RNA 1	1.39856	6.54279	7.02673
201176	ARHGAP27	Rho GTPase activating protein 27	1.39842	6.65541	7.13921
5338	PLD2	phospholipase D2	1.39842	7.27196	7.75576
79104	MEG8	maternally expressed 8 (non-protein coding)	1.39831	6.66055	7.14424
56100	PCDHGB6	protocadherin gamma subfamily B, 6	1.39822	4.64347	5.12706
116150	NUS1	nuclear undecaprenyl pyrophosphate synthase 1 homolog (S. cerevisiae)	1.39813	5.01063	5.49413
442361	OR2A2	olfactory receptor, family 2, subfamily A, member 2	1.39813	2.95314	3.43664
100500802	MIR3685	microRNA 3685	1.39813	2.69042	3.17392
6655	SOS2	son of sevenless homolog 2 (Drosophila)	1.39812	8.15273	8.63622
339487	ZBTB8OS	zinc finger and BTB domain containing 8 opposite strand	1.39767	5.58865	6.07168
253039	LOC253039	uncharacterized LOC253039	1.39746	3.87578	4.35859
347169	OR1B1	olfactory receptor, family 1, subfamily B, member 1	1.39665	3.81798	4.29995
4783	NFIL3	nuclear factor, interleukin 3 regulated	1.3965	5.42144	5.90326
84293	FAM213A	family with sequence similarity 213, member A	1.3965	8.17238	8.6542
143888	KDELC2	KDEL (Lys-Asp-Glu-Leu) containing 2	1.39605	7.62151	8.10287
10598	AHSA1	AHA1, activator of heat shock 90kDa protein ATPase homolog 1 (yeast)	1.39551	7.14839	7.62918
10495	ENOX2	ecto-NOX disulfide-thiol exchanger 2	1.39548	5.76753	6.24829
23446	SLC44A1	solute carrier family 44, member 1	1.3951	8.41854	8.89892
100616295	MIR4764	microRNA 4764	1.3946	2.92949	3.40934
60313	GPBP1L1	GC-rich promoter binding protein 1-like 1	1.39445	8.59276	9.07246
93664	CADPS2	Ca++-dependent secretion activator 2	1.39434	7.12177	7.60135
29081	METTL5	methyltransferase like 5	1.39427	7.29595	7.77546
2941	GSTA4	glutathione S-transferase alpha 4	1.39424	7.34503	7.82451
159195	USP54	ubiquitin specific peptidase 54	1.39407	5.8029	6.28221
100507299	LOC100507299	uncharacterized LOC100507299	1.39404	5.48681	5.96609
3074	HEXB	hexosaminidase B (beta polypeptide)	1.394	9.26811	9.74734
4067	LYN	v-yes-1 Yamaguchi sarcoma viral related oncogene homolog	1.39385	8.20582	8.68489
100505687	LOC100505687	uncharacterized LOC100505687	1.39341	4.52257	5.00119
54851	ANKRD49	ankyrin repeat domain 49	1.39341	5.26863	5.74725
84931	LOC84931	uncharacterized LOC84931	1.3934	4.10407	4.58268
5567	PRKACB	protein kinase, cAMP-dependent, catalytic, beta	1.39318	8.2583	8.73669
9747	FAM115A	family with sequence similarity 115, member A	1.39294	6.15496	6.6331
9990	SLC12A6	solute carrier family 12 (potassium/chloride transporters), member 6	1.39282	6.88711	7.36512
5127	CDK16	cyclin-dependent kinase 16	1.39273	7.87195	8.34987
1033	CDKN3	cyclin-dependent kinase inhibitor 3	1.39273	7.79566	8.27357
286827	TRIM59	tripartite motif containing 59	1.39264	7.21381	7.69163
7727	ZNF174	zinc finger protein 174	1.3925	5.78545	6.26313
51199	NIN	ninein (GSK3B interacting protein)	1.3921	8.19141	8.66868
29066	ZC3H7A	zinc finger CCCH-type containing 7A	1.39196	7.72293	8.20005
8720	MBTPS1	membrane-bound transcription factor peptidase, site 1	1.39176	8.33133	8.80824
1039	CDR2	cerebellar degeneration-related protein 2, 62kDa	1.39156	7.07142	7.54812
100505491	LOC100505491	uncharacterized LOC100505491	1.39153	8.47747	8.95415
100506774			1.39153	7.44474	7.92141
100652867			1.391	6.66267	7.13878
3678	ITGA5	integrin, alpha 5 (fibronectin receptor, alpha polypeptide)	1.39087	11.2687	11.7447
694	BTG1	B-cell translocation gene 1, anti-proliferative	1.39065	7.00769	7.48345
79661	NEIL1	nei endonuclease VIII-like 1 (E. coli)	1.39047	5.70812	6.18369
6284	S100A13	S100 calcium binding protein A13	1.39039	5.97171	6.4472
2086	ERV3-1	endogenous retrovirus group 3, member 1	1.39027	7.91721	8.39258
79738	BBS10	Bardet-Biedl syndrome 10	1.39024	6.72908	7.20441
92017	SNX29	sorting nexin 29	1.38999	6.81408	7.28916
574501	MIR499A	microRNA 499a	1.38964	4.09426	4.56897
4751	NEK2	NIMA (never in mitosis gene a)-related kinase 2	1.3891	6.11438	6.58853
57223	SMEK2	SMEK homolog 2, suppressor of mek1 (Dictyostelium)	1.38887	7.29751	7.77143
10983	CCNI	cyclin I	1.38877	10.2926	10.7664
6505	SLC1A1	solute carrier family 1 (neuronal/epithelial high affinity glutamate transporter, system Xag), member 1	1.38871	7.25885	7.7326
51029	DESI2	desumoylating isopeptidase 2	1.38861	7.23373	7.70737
100507079	LOC100507079	uncharacterized LOC100507079	1.38855	3.14849	3.62206
26805	SNORD45A	small nucleolar RNA, C/D box 45A	1.38853	8.94838	9.42194
1200	TPP1	tripeptidyl peptidase I	1.38837	10.2464	10.7198
92806	CENPBD1	CENPB DNA-binding domains containing 1	1.38836	5.46641	5.93979
100126349	MIR921	microRNA 921	1.38821	4.12611	4.59934
65267	WNK3	WNK lysine deficient protein kinase 3	1.38819	3.3254	3.79861
4750	NEK1	NIMA (never in mitosis gene a)-related kinase 1	1.38805	6.39738	6.87043
199713	NLRP7	NLR family, pyrin domain containing 7	1.38796	3.68227	4.15524
1678	TIMM8A	translocase of inner mitochondrial membrane 8 homolog A (yeast)	1.38782	4.94536	5.41817
1543	CYP1A1	cytochrome P450, family 1, subfamily A, polypeptide 1	1.38773	5.28017	5.75289
390806	LOC390806	family with sequence similarity 136, member A pseudogene	1.38761	3.42611	3.89872
51101	ZC2HC1A	zinc finger, C2HC-type containing 1A	1.3875	7.25798	7.73047
114932	MRFAP1L1	Morf4 family associated protein 1-like 1	1.38731	4.8555	5.32779
9823	ARMCX2	armadillo repeat containing, X-linked 2	1.38731	4.33333	4.80562
3351	HTR1B	5-hydroxytryptamine (serotonin) receptor 1B, G protein-coupled	1.38728	8.89219	9.36445
25925	ZNF521	zinc finger protein 521	1.38722	8.43543	8.90763
9844	ELMO1	engulfment and cell motility 1	1.38668	7.80421	8.27584
2475	MTOR	mechanistic target of rapamycin (serine/threonine kinase)	1.38604	8.45557	8.92654
27122	DKK3	dickkopf 3 homolog (Xenopus laevis)	1.38578	8.07562	8.54632
57182	ANKRD50	ankyrin repeat domain 50	1.38568	8.35558	8.82618
26152	ZNF337	zinc finger protein 337	1.38549	5.74219	6.21259
126755	LRRC38	leucine rich repeat containing 38	1.38546	3.79267	4.26304
222235	FBXL13	F-box and leucine-rich repeat protein 13	1.38545	4.70471	5.17506
619351	LINC00589	long intergenic non-protein coding RNA 589	1.38531	3.06866	3.53887
85461	TANC1	tetratricopeptide repeat, ankyrin repeat and coiled-coil containing 1	1.38519	8.8414	9.31149
4620	MYH2	myosin, heavy chain 2, skeletal muscle, adult	1.38506	2.74636	3.2163
26301	GBGT1	globoside alpha-1,3-N-acetylgalactosaminyltransferase 1	1.38438	8.18888	8.65813
100505538	RBM26-AS1	RBM26 antisense RNA 1	1.38429	4.38501	4.85415
100113385	SNORD121B	small nucleolar RNA, C/D box 121B	1.38404	5.31662	5.7855
79033	ERI3	ERI1 exoribonuclease family member 3	1.38397	6.17591	6.64473
55726	ASUN	asunder, spermatogenesis regulator homolog (Drosphila)	1.38374	7.1348	7.60337
23161	SNX13	sorting nexin 13	1.38361	7.48998	7.95841
2352	FOLR3	folate receptor 3 (gamma)	1.38339	4.0157	4.48391
643314	KIAA0754	KIAA0754	1.38335	6.70546	7.17362
5191	PEX7	peroxisomal biogenesis factor 7	1.38294	4.25498	4.72271
100506046	GAS5-AS1	GAS5 antisense RNA 1	1.38285	4.23514	4.70278
8862	APLN	apelin	1.38282	10.3394	10.8071
26249	KLHL3	kelch-like 3 (Drosophila)	1.38275	6.62536	7.09291
100616376	MIR4492	microRNA 4492	1.38261	8.0014	8.4688
57560	IFT80	intraflagellar transport 80 homolog (Chlamydomonas)	1.3825	6.44723	6.9145
216	ALDH1A1	aldehyde dehydrogenase 1 family, member A1	1.38239	9.10215	9.56931
55156	ARMC1	armadillo repeat containing 1	1.3823	7.24987	7.71694
10408	MYCNOS	MYCN opposite strand/antisense RNA	1.38189	2.68163	3.14827
26773	SNORD4A	small nucleolar RNA, C/D box 4A	1.38183	5.17456	5.64114
644873	FLJ33630	uncharacterized LOC644873	1.38137	5.46597	5.93206
399959	MIR100HG	mir-100-let-7a-2 cluster host gene (non-protein coding)	1.38122	8.06771	8.53366
57228	SMAGP	small cell adhesion glycoprotein	1.38119	9.37431	9.84022
23216	TBC1D1	TBC1 (tre-2/USP6, BUB2, cdc16) domain family, member 1	1.3811	7.58557	8.05138
2705	GJB1	gap junction protein, beta 1, 32kDa	1.3811	4.09112	4.55693
191	AHCY	adenosylhomocysteinase	1.38093	7.98997	8.45561
400863	LINC00650	long intergenic non-protein coding RNA 650	1.38084	3.95561	4.42115
441151	TMEM151B	transmembrane protein 151B	1.38084	3.48592	3.95146
11259	FILIP1L	filamin A interacting protein 1-like	1.38067	6.18429	6.64965
51263	MRPL30	mitochondrial ribosomal protein L30	1.38042	7.92881	8.39391
7342	UBP1	upstream binding protein 1 (LBP-1a)	1.38036	8.69766	9.1627
4628	MYH10	myosin, heavy chain 10, non-muscle	1.38029	7.12259	7.58756
55245	UQCC	ubiquinol-cytochrome c reductase complex chaperone	1.38017	6.40894	6.87379
3550	IK	IK cytokine, down-regulator of HLA II	1.3798	6.00195	6.4664
5781	PTPN11	protein tyrosine phosphatase, non-receptor type 11	1.37977	8.95074	9.41518
147949	ZNF583	zinc finger protein 583	1.3797	4.67677	5.14112
100507259			1.37952	4.98644	5.45061
57038	RARS2	arginyl-tRNA synthetase 2, mitochondrial	1.37937	7.34303	7.80703
2819	GPD1	glycerol-3-phosphate dehydrogenase 1 (soluble)	1.37923	4.51722	4.98108
728577	CNTNAP3B	contactin associated protein-like 3B	1.37918	8.80031	9.26412
10941	UGT2A1	UDP glucuronosyltransferase 2 family, polypeptide A1, complex locus	1.3791	3.33016	3.79389
6302	TSPAN31	tetraspanin 31	1.37901	8.0081	8.47173
348808	NPHP3-AS1	NPHP3 antisense RNA 1	1.37879	3.37352	3.83693
407021	MIR29A	microRNA 29a	1.37879	3.15455	3.61795
134218	DNAJC21	DnaJ (Hsp40) homolog, subfamily C, member 21	1.37874	7.14218	7.60553
65018	PINK1	PTEN induced putative kinase 1	1.37866	7.20567	7.66894
84962	AJUBA	ajuba LIM protein	1.37863	7.88535	8.34858
2791	GNG11	guanine nucleotide binding protein (G protein), gamma 11	1.37861	9.13447	9.59769
6307	MSMO1	methylsterol monooxygenase 1	1.37821	9.78194	10.2447
5775	PTPN4	protein tyrosine phosphatase, non-receptor type 4 (megakaryocyte)	1.37817	6.35811	6.82086
402176	RPL21P44	ribosomal protein L21 pseudogene 44	1.37766	3.99644	4.45866
1265	CNN2	calponin 2	1.3773	9.43068	9.89252
345222	MSANTD1	Myb/SANT-like DNA-binding domain containing 1	1.37728	4.85431	5.31613
129831	RBM45	RNA binding motif protein 45	1.37712	6.26217	6.72383
26770	SNORD79	small nucleolar RNA, C/D box 79	1.37689	6.17351	6.63493
7270	TTF1	transcription termination factor, RNA polymerase I	1.37672	4.38997	4.85121
729092	AGAP5	ArfGAP with GTPase domain, ankyrin repeat and PH domain 5	1.37671	5.53593	5.99715
644619	INTS4L2	integrator complex subunit 4-like 2	1.37671	7.2935	7.75472
100505702	LOC100505702	uncharacterized LOC100505702	1.37668	4.87193	5.33312
100132417	FCGR1C	Fc fragment of IgG, high affinity Ic, receptor (CD64), pseudogene	1.37626	5.8429	6.30366
79574	EPS8L3	EPS8-like 3	1.37609	4.65731	5.11789
160418	TMTC3	transmembrane and tetratricopeptide repeat containing 3	1.37593	9.08191	9.54232
23275	POFUT2	protein O-fucosyltransferase 2	1.37591	6.6365	7.09689
100033430	SNORD116-18	small nucleolar RNA, C/D box 116-18	1.37575	2.53119	2.99141
84823	LMNB2	lamin B2	1.3755	7.67003	8.12999
100652748	LOC100652748	uncharacterized LOC100652748	1.37535	6.51065	6.97045
677819	SNORA37	small nucleolar RNA, H/ACA box 37	1.37524	6.76036	7.22004
3045	HBD	hemoglobin, delta	1.37524	3.06193	3.52161
5793	PTPRG	protein tyrosine phosphatase, receptor type, G	1.37508	7.53126	7.99077
79153	GDPD3	glycerophosphodiester phosphodiesterase domain containing 3	1.37501	5.36613	5.82557
79633	FAT4	FAT tumor suppressor homolog 4 (Drosophila)	1.37489	8.44805	8.90737
7272	TTK	TTK protein kinase	1.37486	6.61993	7.07922
151760	LOC151760	uncharacterized LOC151760	1.37452	4.62659	5.08552
10069	RWDD2B	RWD domain containing 2B	1.37446	6.93357	7.39243
7571	ZNF23	zinc finger protein 23	1.37441	2.98759	3.4464
9653	HS2ST1	heparan sulfate 2-O-sulfotransferase 1	1.37441	6.78499	7.24381
286336	FAM78A	family with sequence similarity 78, member A	1.37429	5.3804	5.83909
6814	STXBP3	syntaxin binding protein 3	1.37421	6.98	7.43861
126231	ZNF573	zinc finger protein 573	1.37416	3.17403	3.63258
222171	PRR15	proline rich 15	1.37409	5.06294	5.52142
2771	GNAI2	guanine nucleotide binding protein (G protein), alpha inhibiting activity polypeptide 2	1.37381	10.7517	11.2099
51701	NLK	nemo-like kinase	1.37367	9.54883	10.0069
8803	SUCLA2	succinate-CoA ligase, ADP-forming, beta subunit	1.37316	6.34803	6.80552
2542	SLC37A4	solute carrier family 37 (glucose-6-phosphate transporter), member 4	1.37307	6.23581	6.69321
3691	ITGB4	integrin, beta 4	1.37272	5.93862	6.39566
100132077	LOC100132077	uncharacterized LOC100132077	1.37266	3.60236	4.05934
5468	PPARG	peroxisome proliferator-activated receptor gamma	1.37249	5.50338	5.96018
100506201			1.37244	5.66407	6.12082
64921	CASD1	CAS1 domain containing 1	1.37234	6.3088	6.76544
84851	TRIM52	tripartite motif containing 52	1.37225	5.00081	5.45735
10933	MORF4L1	mortality factor 4 like 1	1.37208	6.70485	7.16122
25845	PP7080	uncharacterized LOC25845	1.37187	5.83112	6.28726
5728	PTEN	phosphatase and tensin homolog	1.37178	8.59501	9.05106
9302	SNORD26	small nucleolar RNA, C/D box 26	1.37145	6.65633	7.11203
100379345	MIR181A2HG	MIR181A2 host gene (non-protein coding)	1.37139	3.59592	4.05157
51657	STYXL1	serine/threonine/tyrosine interacting-like 1	1.37135	6.69005	7.14564
3671	ISLR	immunoglobulin superfamily containing leucine-rich repeat	1.3713	4.4044	4.85995
100616175	MIR4633	microRNA 4633	1.37128	3.43971	3.89524
677812	SNORA29	small nucleolar RNA, H/ACA box 29	1.37128	3.30376	3.75929
100287934	LOC100287934	uncharacterized LOC100287934	1.3711	5.88395	6.33928
51071	DERA	deoxyribose-phosphate aldolase (putative)	1.37027	6.40723	6.86168
84190	METTL25	methyltransferase like 25	1.37026	4.97218	5.42664
840	CASP7	caspase 7, apoptosis-related cysteine peptidase	1.37024	7.03599	7.49042
9221	NOLC1	nucleolar and coiled-body phosphoprotein 1	1.3702	8.0698	8.52419
10288	LILRB2	leukocyte immunoglobulin-like receptor, subfamily B (with TM and ITIM domains), member 2	1.3702	6.67889	7.13328
10253	SPRY2	sprouty homolog 2 (Drosophila)	1.36989	7.81835	8.27241
11226	GALNT6	UDP-N-acetyl-alpha-D-galactosamine:polypeptide N-acetylgalactosaminyltransferase 6 (GalNAc-T6)	1.36967	8.25661	8.71043
83416	FCRL5	Fc receptor-like 5	1.36956	2.62471	3.07842
6007	RHD	Rh blood group, D antigen	1.36938	2.96727	3.42079
11230	PRAF2	PRA1 domain family, member 2	1.36916	8.808	9.2613
8540	AGPS	alkylglycerone phosphate synthase	1.36892	7.58698	8.04002
283232	TMEM80	transmembrane protein 80	1.36861	5.82773	6.28044
79635	CCDC121	coiled-coil domain containing 121	1.36851	4.83863	5.29123
26136	TES	testis derived transcript (3 LIM domains)	1.36849	8.67194	9.12452
730102	LOC730102	quinone oxidoreductase-like protein 2 pseudogene	1.36845	5.65749	6.11003
79607	FAM118B	family with sequence similarity 118, member B	1.36841	8.36666	8.81915
57476	GRAMD1B	GRAM domain containing 1B	1.36822	5.75198	6.20428
154881	KCTD7	potassium channel tetramerisation domain containing 7	1.36805	6.35078	6.8029
81493	SYNC	syncoilin, intermediate filament protein	1.36792	5.14877	5.60075
338872	C1QTNF9	C1q and tumor necrosis factor related protein 9	1.36764	2.91131	3.363
388507	ZNF788	zinc finger family member 788	1.36755	3.97714	4.42873
54538	ROBO4	roundabout, axon guidance receptor, homolog 4 (Drosophila)	1.36755	9.77191	10.2235
55771	PRR11	proline rich 11	1.36752	8.54001	8.99156
114803	MYSM1	Myb-like, SWIRM and MPN domains 1	1.36726	7.99272	8.44401
8476	CDC42BPA	CDC42 binding protein kinase alpha (DMPK-like)	1.36689	9.43796	9.88886
7431	VIM	vimentin	1.36678	11.8786	12.3294
9077	DIRAS3	DIRAS family, GTP-binding RAS-like 3	1.36672	4.33074	4.78146
100288602			1.36614	5.73491	6.18502
100287765	LINC00630	long intergenic non-protein coding RNA 630	1.3661	5.94402	6.39409
26771	SNORD102	small nucleolar RNA, C/D box 102	1.36606	4.29405	4.74407
9666	DZIP3	DAZ interacting protein 3, zinc finger	1.36547	4.33864	4.78803
650368	LOC650368	asparagine-linked glycosylation 1-like pseudogene	1.36529	6.33315	6.78235
23039	XPO7	exportin 7	1.36501	8.51065	8.95956
23198	PSME4	proteasome (prosome, macropain) activator subunit 4	1.36497	8.52865	8.97753
100652781	SNX29P1	sorting nexin 29 pseudogene 1	1.36488	4.99943	5.4482
1488	CTBP2	C-terminal binding protein 2	1.36484	4.85014	5.29888
51727	CMPK1	cytidine monophosphate (UMP-CMP) kinase 1, cytosolic	1.36466	8.52439	8.97293
100128077	LOC100128077	uncharacterized LOC100128077	1.36456	4.29236	4.7408
100507530	LOC100507530	uncharacterized LOC100507530	1.36456	4.13805	4.58648
10659	CELF2	CUGBP, Elav-like family member 2	1.36446	7.25331	7.70164
5362	PLXNA2	plexin A2	1.36444	9.98109	10.4294
10987	COPS5	COP9 constitutive photomorphogenic homolog subunit 5 (Arabidopsis)	1.36412	5.47375	5.92171
7321	UBE2D1	ubiquitin-conjugating enzyme E2D 1	1.36408	7.67832	8.12625
57659	ZBTB4	zinc finger and BTB domain containing 4	1.36375	7.42602	7.8736
100505792			1.36358	6.35241	6.79981
71	ACTG1	actin, gamma 1	1.36331	10.9572	11.4043
259294	TAS2R19	taste receptor, type 2, member 19	1.36295	5.83749	6.28423
27442	CECR3	cat eye syndrome chromosome region, candidate 3 (non-protein coding)	1.36279	3.62959	4.07616
1278	COL1A2	collagen, type I, alpha 2	1.36278	5.27212	5.71868
119678	OR52E2	olfactory receptor, family 52, subfamily E, member 2	1.36272	3.5281	3.97459
55622	TTC27	tetratricopeptide repeat domain 27	1.36237	7.13002	7.57614
693143	MIR558	microRNA 558	1.3623	3.14097	3.58702
56122	PCDHB14	protocadherin beta 14	1.3623	3.81958	4.26562
5106	PCK2	phosphoenolpyruvate carboxykinase 2 (mitochondrial)	1.36229	5.32723	5.77326
123355	LRRC28	leucine rich repeat containing 28	1.36226	7.19784	7.64383
28908	IGKV4-1	immunoglobulin kappa variable 4-1	1.36216	3.80099	4.24689
55684	RABL6	RAB, member RAS oncogene family-like 6	1.36207	6.99624	7.44204
10647	SCGB1D2	secretoglobin, family 1D, member 2	1.36203	2.95306	3.39882
29929	ALG6	asparagine-linked glycosylation 6, alpha-1,3-glucosyltransferase homolog (S. cerevisiae)	1.362	5.86488	6.31061
78991	PCYOX1L	prenylcysteine oxidase 1 like	1.36187	7.39874	7.84433
26118	WSB1	WD repeat and SOCS box containing 1	1.36187	10.3883	10.8339
10329	TMEM5	transmembrane protein 5	1.36159	5.09074	5.53602
84844	PHF5A	PHD finger protein 5A	1.36134	5.66169	6.10672
395	ARHGAP6	Rho GTPase activating protein 6	1.36128	4.27767	4.72263
9315	NREP	neuronal regeneration related protein homolog (rat)	1.36115	5.8603	6.30512
129285	PPP1R21	protein phosphatase 1, regulatory subunit 21	1.36082	6.42096	6.86544
2274	FHL2	four and a half LIM domains 2	1.36074	8.17798	8.62237
3628	INPP1	inositol polyphosphate-1-phosphatase	1.36064	7.00997	7.45425
64326	RFWD2	ring finger and WD repeat domain 2, E3 ubiquitin protein ligase	1.36054	7.89009	8.33428
5999	RGS4	regulator of G-protein signaling 4	1.3604	8.29466	8.73869
22915	MMRN1	multimerin 1	1.36038	10.4707	10.9147
84260	TCHP	trichoplein, keratin filament binding	1.36029	6.14108	6.58499
51386	EIF3L	eukaryotic translation initiation factor 3, subunit L	1.36026	10.1602	10.6041
10073	SNUPN	snurportin 1	1.36025	6.69442	7.13829
100422992	MIR3151	microRNA 3151	1.35997	5.14861	5.59218
130540	ALS2CR12	amyotrophic lateral sclerosis 2 (juvenile) chromosome region, candidate 12	1.35997	3.99204	4.43561
55073	LRRC37A4P	leucine rich repeat containing 37, member A4, pseudogene	1.35997	5.17588	5.61945
283070	LOC283070	uncharacterized LOC283070	1.35973	4.3056	4.74892
403	ARL3	ADP-ribosylation factor-like 3	1.35956	5.78101	6.22416
3688	ITGB1	integrin, beta 1 (fibronectin receptor, beta polypeptide, antigen CD29 includes MDF2, MSK12)	1.35946	9.7893	10.2323
127495	LRRC39	leucine rich repeat containing 39	1.35937	3.19994	3.64288
114884	OSBPL10	oxysterol binding protein-like 10	1.35936	8.1977	8.64063
57477	SHROOM4	shroom family member 4	1.3593	7.93212	8.37499
100422895	MIR4294	microRNA 4294	1.35926	5.95575	6.39857
57337	SENP7	SUMO1/sentrin specific peptidase 7	1.35925	5.14323	5.58605
6498	SKIL	SKI-like oncogene	1.35925	7.70996	8.15277
9639	ARHGEF10	Rho guanine nucleotide exchange factor (GEF) 10	1.35919	8.1405	8.58325
100628315	DNM3OS	DNM3 opposite strand/antisense RNA	1.35912	5.20968	5.65235
100287664	TSRM	zinc finger domain-related protein TSRM	1.35905	3.37248	3.81508
100422971	MIR4312	microRNA 4312	1.35902	5.0345	5.47707
10954	PDIA5	protein disulfide isomerase family A, member 5	1.35883	8.49759	8.93995
23230	VPS13A	vacuolar protein sorting 13 homolog A (S. cerevisiae)	1.3588	7.09837	7.5407
113026	PLCD3	phospholipase C, delta 3	1.35878	7.81221	8.25453
124930	ANKRD13B	ankyrin repeat domain 13B	1.35876	7.18457	7.62686
5066	PAM	peptidylglycine alpha-amidating monooxygenase	1.35868	8.15111	8.59332
79810	PTCD2	pentatricopeptide repeat domain 2	1.35864	5.98208	6.42424
23478	SEC11A	SEC11 homolog A (S. cerevisiae)	1.35862	7.35099	7.79313
340544	MORF4L2-AS1	MORF4L2 antisense RNA 1	1.35859	3.87946	4.32157
10313	RTN3	reticulon 3	1.35857	8.46313	8.90521
53344	CHIC1	cysteine-rich hydrophobic domain 1	1.35842	7.14808	7.59001
54986	ULK4	unc-51-like kinase 4 (C. elegans)	1.35834	6.77862	7.22047
9924	PAN2	PAN2 poly(A) specific ribonuclease subunit homolog (S. cerevisiae)	1.35822	5.86973	6.31145
728323	LOC728323	uncharacterized LOC728323	1.35819	5.81679	6.25847
23493	HEY2	hairy/enhancer-of-split related with YRPW motif 2	1.358	7.16359	7.60507
150684	COMMD1	copper metabolism (Murr1) domain containing 1	1.35797	7.19884	7.64029
27347	STK39	serine threonine kinase 39	1.35792	7.45439	7.89579
8518	IKBKAP	inhibitor of kappa light polypeptide gene enhancer in B-cells, kinase complex-associated protein	1.35738	6.97037	7.4112
151174	LOC151174	uncharacterized LOC151174	1.35729	4.32589	4.76661
693188	MIR603	microRNA 603	1.35722	3.29809	3.73875
441150	C6orf226	chromosome 6 open reading frame 226	1.35689	5.57514	6.01545
3915	LAMC1	laminin, gamma 1 (formerly LAMB2)	1.35686	10.2044	10.6447
100422850	MIR548V	microRNA 548v	1.35658	7.18372	7.6237
10526	IPO8	importin 8	1.35655	6.89519	7.33513
84961	FBXL20	F-box and leucine-rich repeat protein 20	1.35652	7.2133	7.65321
283267	LINC00294	long intergenic non-protein coding RNA 294	1.35645	5.44859	5.88843
10479	SLC9A6	solute carrier family 9, subfamily A (NHE6, cation proton antiporter 6), member 6	1.35642	8.2219	8.66171
196335	OR56B4	olfactory receptor, family 56, subfamily B, member 4	1.35582	3.3274	3.76657
83699	SH3BGRL2	SH3 domain binding glutamic acid-rich protein like 2	1.35563	7.96727	8.40624
5727	PTCH1	patched 1	1.3555	5.43566	5.87448
6093	ROCK1	Rho-associated, coiled-coil containing protein kinase 1	1.35546	8.02341	8.46219
81856	ZNF611	zinc finger protein 611	1.35545	5.97713	6.4159
767582	SNORD114-6	small nucleolar RNA, C/D box 114-6	1.35535	2.89684	3.3355
58505	OSTC	oligosaccharyltransferase complex subunit	1.35504	10.5517	10.9901
9946	CRYZL1	crystallin, zeta (quinone reductase)-like 1	1.35498	6.80978	7.24805
55746	NUP133	nucleoporin 133kDa	1.3549	6.27889	6.71708
100616269	MIR4639	microRNA 4639	1.35446	3.07265	3.51037
79762	C1orf115	chromosome 1 open reading frame 115	1.35443	7.17342	7.6111
146556	C16orf89	chromosome 16 open reading frame 89	1.35439	4.53029	4.96793
100507321	ERVK13-1	endogenous retrovirus group K13, member 1	1.35433	5.50429	5.94187
100289230	LOC100289230	uncharacterized LOC100289230	1.35412	4.12014	4.55749
79858	NEK11	NIMA (never in mitosis gene a)- related kinase 11	1.35387	5.00596	5.44305
5202	PFDN2	prefoldin subunit 2	1.35386	8.41509	8.85217
84869	CBR4	carbonyl reductase 4	1.35375	6.25496	6.69191
133015	PACRGL	PARK2 co-regulated-like	1.35337	7.56461	8.00117
51550	CINP	cyclin-dependent kinase 2 interacting protein	1.3532	6.12229	6.55867
100303755	PET117	PET117 homolog (S. cerevisiae)	1.35305	4.71687	5.15308
100422930	MIR4330	microRNA 4330	1.35305	4.69083	5.12705
161394	SAMD15	sterile alpha motif domain containing 15	1.35305	3.77734	4.21355
100505620	LOC100505620	uncharacterized LOC100505620	1.35298	5.88632	6.32247
1104	RCC1	regulator of chromosome condensation 1	1.35292	6.51937	6.95545
649	BMP1	bone morphogenetic protein 1	1.35242	7.69882	8.13436
116068	LYSMD3	LysM, putative peptidoglycan-binding, domain containing 3	1.35219	7.6532	8.0885
100129518	LOC100129518	uncharacterized LOC100129518	1.35215	3.41479	3.85004
124808	CCDC43	coiled-coil domain containing 43	1.35202	7.07081	7.50593
50	ACO2	aconitase 2, mitochondrial	1.35197	8.27741	8.71248
25850	ZNF345	zinc finger protein 345	1.3514	4.29032	4.72477
57061	HYMAI	hydatidiform mole associated and imprinted (non-protein coding)	1.35137	6.07936	6.51379
1774	DNASE1L1	deoxyribonuclease I-like 1	1.35121	8.98869	9.42294
317662	FAM149B1	family with sequence similarity 149, member B1	1.35099	6.67795	7.11196
3326	HSP90AB1	heat shock protein 90kDa alpha (cytosolic), class B member 1	1.35098	9.21585	9.64985
5901	RAN	RAN, member RAS oncogene family	1.35095	10.2007	10.6347
5814	PURB	purine-rich element binding protein B	1.35089	7.35109	7.78499
825	CAPN3	calpain 3, (p94)	1.35086	4.27667	4.71055
6678	SPARC	secreted protein, acidic, cysteine-rich (osteonectin)	1.35084	11.8844	12.3183
2802	GOLGA3	golgin A3	1.35022	7.31049	7.74368
10493	VAT1	vesicle amine transport protein 1 homolog (T. californica)	1.35001	8.86215	9.29512
2744	GLS	glutaminase	1.34997	8.16576	8.59869
286002	SLC26A4-AS1	SLC26A4 antisense RNA 1	1.34984	3.93615	4.36894
55119	PRPF38B	PRP38 pre-mRNA processing factor 38 (yeast) domain containing B	1.34978	6.946	7.37872
100507473			1.34973	7.5024	7.93507
23576	DDAH1	dimethylarginine dimethylaminohydrolase 1	1.34953	9.90591	10.3384
3652	IPP	intracisternal A particle-promoted polypeptide	1.34914	4.82216	5.2542
666	BOK	BCL2-related ovarian killer	1.34875	8.23946	8.67109
100499466	LINC00674	long intergenic non-protein coding RNA 674	1.34868	6.15725	6.5888
7088	TLE1	transducin-like enhancer of split 1 (E(sp1) homolog, Drosophila)	1.34852	7.03833	7.46971
31	ACACA	acetyl-CoA carboxylase alpha	1.34847	7.51449	7.94582
100506365	LOC100506365	uncharacterized LOC100506365	1.34842	6.17984	6.61111
405	ARNT	aryl hydrocarbon receptor nuclear translocator	1.34836	8.53292	8.96412
692072	SNORD5	small nucleolar RNA, C/D box 5	1.34816	8.32309	8.75408
4712	NDUFB6	NADH dehydrogenase (ubiquinone) 1 beta subcomplex, 6, 17kDa	1.34782	5.02122	5.45185
19	ABCA1	ATP-binding cassette, sub-family A (ABC1), member 1	1.34769	4.68345	5.11393
6591	SNAI2	snail homolog 2 (Drosophila)	1.34756	5.49544	5.92579
25809	TTLL1	tubulin tyrosine ligase-like family, member 1	1.34756	6.68282	7.11316
9056	SLC7A7	solute carrier family 7 (amino acid transporter light chain, y+L system), member 7	1.34756	5.74991	6.18026
2146	EZH2	enhancer of zeste homolog 2 (Drosophila)	1.34751	7.33864	7.76893
728927	ZNF736	zinc finger protein 736	1.34739	5.17749	5.60765
90410	IFT20	intraflagellar transport 20 homolog (Chlamydomonas)	1.34732	6.90557	7.33566
389634	LOC389634	uncharacterized LOC389634	1.34725	4.47209	4.90211
767596	SNORD114-18	small nucleolar RNA, C/D box 114-18	1.34725	2.64426	3.07427
23452	ANGPTL2	angiopoietin-like 2	1.34711	7.43662	7.86648
10207	INADL	InaD-like (Drosophila)	1.34686	4.45319	4.88278
55180	LINS	lines homolog (Drosophila)	1.34685	6.06134	6.49093
100423041	MIR4296	microRNA 4296	1.34647	6.36207	6.79126
284459	HKR1	HKR1, GLI-Kruppel zinc finger family member	1.34633	5.61155	6.04059
9400	RECQL5	RecQ protein-like 5	1.34619	5.03091	5.4598
692204	SNORD88C	small nucleolar RNA, C/D box 88C	1.34618	5.48419	5.91306
8287	USP9Y	ubiquitin specific peptidase 9, Y-linked	1.34602	6.43083	6.85953
116254	GINM1	glycoprotein integral membrane 1	1.34596	8.81898	9.24761
23564	DDAH2	dimethylarginine dimethylaminohydrolase 2	1.34588	7.29365	7.7222
26235	FBXL4	F-box and leucine-rich repeat protein 4	1.34562	6.90697	7.33524
56912	IFT46	intraflagellar transport 46 homolog (Chlamydomonas)	1.34539	7.07249	7.50052
9540	TP53I3	tumor protein p53 inducible protein 3	1.34535	7.14348	7.57146
2527	FUT5	fucosyltransferase 5 (alpha (1,3) fucosyltransferase)	1.34492	5.4844	5.91192
2949	GSTM5	glutathione S-transferase mu 5	1.34488	5.5737	6.00118
23240	KIAA0922	KIAA0922	1.34462	7.1524	7.5796
55274	PHF10	PHD finger protein 10	1.3445	7.57779	8.00486
10217	CTDSPL	CTD (carboxy-terminal domain, RNA polymerase II, polypeptide A) small phosphatase-like	1.3445	8.28784	8.71491
348235	SKA2	spindle and kinetochore associated complex subunit 2	1.34446	7.01068	7.4377
64149	C17orf75	chromosome 17 open reading frame 75	1.34424	5.13265	5.55944
60682	SMAP1	small ArfGAP 1	1.34415	6.83953	7.26623
677808	SNORA23	small nucleolar RNA, H/ACA box 23	1.34403	9.14963	9.5762
84314	TMEM107	transmembrane protein 107	1.34384	5.19719	5.62356
1519	CTSO	cathepsin O	1.34375	5.96466	6.39093
28968	SLC6A16	solute carrier family 6, member 16	1.34369	4.8945	5.3207
7075	TIE1	tyrosine kinase with immunoglobulin-like and EGF-like domains 1	1.34362	9.2615	9.68762
3850	KRT3	keratin 3	1.34349	3.75589	4.18188
6907	TBL1X	transducin (beta)-like 1X-linked	1.34329	7.08722	7.51298
23670	TMEM2	transmembrane protein 2	1.34319	7.72988	8.15554
7699	ZNF140	zinc finger protein 140	1.34316	5.14924	5.57486
4862	NPAS2	neuronal PAS domain protein 2	1.34315	9.07213	9.49775
30001	ERO1L	ERO1-like (S. cerevisiae)	1.34309	8.64527	9.07082
2140	EYA3	eyes absent homolog 3 (Drosophila)	1.34305	8.08811	8.51362
100272228	LOC100272228	uncharacterized LOC100272228	1.343	3.80606	4.23152
729799	SEC14L1P1	SEC14-like 1 pseudogene 1	1.34291	6.87226	7.29763
122748	OR11H6	olfactory receptor, family 11, subfamily H, member 6	1.34291	3.78882	4.21418
2872	MKNK2	MAP kinase interacting serine/threonine kinase 2	1.34278	7.71365	8.13888
2733	GLE1	GLE1 RNA export mediator homolog (yeast)	1.34261	7.45641	7.88144
100507213	LOC100507213	uncharacterized LOC100507213	1.34252	3.73461	4.15955
26148	C10orf12	chromosome 10 open reading frame 12	1.34223	7.34606	7.77069
254128	LOC254128	uncharacterized LOC254128	1.34216	5.55472	5.97928
60684	TRAPPC11	trafficking protein particle complex 11	1.34209	7.19374	7.61822
84108	PCGF6	polycomb group ring finger 6	1.34203	7.37786	7.80228
724024	MIR654	microRNA 654	1.34178	4.0445	4.46865
293	SLC25A6	solute carrier family 25 (mitochondrial carrier; adenine nucleotide translocator), member 6	1.34168	11.6925	12.1165
6169	RPL38	ribosomal protein L38	1.34163	5.63686	6.06085
2009	EML1	echinoderm microtubule associated protein like 1	1.34163	6.56676	6.99074
1431	CS	citrate synthase	1.34156	9.94691	10.3708
100506629	LOC100506629	uncharacterized LOC100506629	1.34147	3.39031	3.81413
100507387	LOC100507387	uncharacterized LOC100507387	1.34147	2.87942	3.30324
653268	AGAP7	ArfGAP with GTPase domain, ankyrin repeat and PH domain 7	1.34147	7.60067	8.02449
10455	ECI2	enoyl-CoA delta isomerase 2	1.34137	8.33424	8.75795
144455	E2F7	E2F transcription factor 7	1.34122	7.86166	8.2852
6756	SSX1	synovial sarcoma, X breakpoint 1	1.34121	2.91848	3.34201
100302191	MIR548I4	microRNA 548i-4	1.34119	2.56677	2.99028
119749	OR4C46	olfactory receptor, family 4, subfamily C, member 46	1.34119	2.6579	3.08142
100652872			1.34112	5.54357	5.96701
728194	RSPH10B2	radial spoke head 10 homolog B2 (Chlamydomonas)	1.3411	3.42378	3.84719
158295	MGC24103	uncharacterized MGC24103	1.34095	6.2528	6.67606
79846	C7orf63	chromosome 7 open reading frame 63	1.34088	3.2444	3.66758
5859	QARS	glutaminyl-tRNA synthetase	1.34082	9.92592	10.349
100616420	MIR4744	microRNA 4744	1.34076	2.97924	3.40229
26533	OR10G3	olfactory receptor, family 10, subfamily G, member 3	1.34076	3.86756	4.29061
767581	SNORD114-5	small nucleolar RNA, C/D box 114-5	1.34076	2.35491	2.77797
56108	PCDHGA7	protocadherin gamma subfamily A, 7	1.34076	5.29182	5.71488
343641	TGM6	transglutaminase 6	1.34058	5.17933	5.60218
64924	SLC30A5	solute carrier family 30 (zinc transporter), member 5	1.34025	6.9035	7.326
3315	HSPB1	heat shock 27kDa protein 1	1.34021	12.0407	12.4632
5577	PRKAR2B	protein kinase, cAMP-dependent, regulatory, type II, beta	1.34015	8.21401	8.63641
157313	CDCA2	cell division cycle associated 2	1.34014	6.29158	6.71396
91754	NEK9	NIMA (never in mitosis gene a)- related kinase 9	1.34009	6.67751	7.09984
7390	UROS	uroporphyrinogen III synthase	1.34001	8.01923	8.44147
6812	STXBP1	syntaxin binding protein 1	1.33997	9.29865	9.72085
55174	INTS10	integrator complex subunit 10	1.33956	6.63266	7.05442
84070	FAM186B	family with sequence similarity 186, member B	1.33935	4.13832	4.55985
9318	COPS2	COP9 constitutive photomorphogenic homolog subunit 2 (Arabidopsis)	1.33903	9.87718	10.2984
100302276	MIR1290	microRNA 1290	1.33902	3.83918	4.26036
55676	SLC30A6	solute carrier family 30 (zinc transporter), member 6	1.33884	7.48026	7.90125
80095	ZNF606	zinc finger protein 606	1.33878	6.1922	6.61312
84191	FAM96A	family with sequence similarity 96, member A	1.3387	6.57975	7.00058
7733	ZNF180	zinc finger protein 180	1.33823	4.41582	4.83615
54477	PLEKHA5	pleckstrin homology domain containing, family A member 5	1.33809	5.39767	5.81785
163882	CNST	consortin, connexin sorting protein	1.33808	5.70053	6.1207
290	ANPEP	alanyl (membrane) aminopeptidase	1.33808	10.3612	10.7814
8575	PRKRA	protein kinase, interferon-inducible double stranded RNA dependent activator	1.33801	5.42722	5.8473
219869	OR10G8	olfactory receptor, family 10, subfamily G, member 8	1.33798	5.25982	5.67987
100652934			1.33779	4.792	5.21186
125963	OR1M1	olfactory receptor, family 1, subfamily M, member 1	1.33773	5.31325	5.73303
57520	HECW2	HECT, C2 and WW domain containing E3 ubiquitin protein ligase 2	1.33772	8.46599	8.88577
285148	IAH1	isoamyl acetate-hydrolyzing esterase 1 homolog (S. cerevisiae)	1.33756	7.21959	7.63919
100652769			1.33754	3.81962	4.2392
93129	ORAI3	ORAI calcium release-activated calcium modulator 3	1.33733	6.90675	7.3261
493	ATP2B4	ATPase, Ca++ transporting, plasma membrane 4	1.3373	8.75162	9.17095
51650	MRPS33	mitochondrial ribosomal protein S33	1.33723	4.36732	4.78657
54345	SOX18	SRY (sex determining region Y)-box 18	1.33709	7.68708	8.10618
23299	BICD2	bicaudal D homolog 2 (Drosophila)	1.33696	6.60413	7.02309
648987	LOC648987	uncharacterized LOC648987	1.33693	4.5782	4.99712
644246	KANSL1-AS1	KANSL1 antisense RNA 1	1.33655	4.63665	5.05516
55704	CCDC88A	coiled-coil domain containing 88A	1.33643	7.50847	7.92686
494513	DFNB59	deafness, autosomal recessive 59	1.33606	3.67341	4.0914
100302270	MIR1305	microRNA 1305	1.33583	2.35232	2.77006
100652897	LOC100652897	density-regulated protein pseudogene	1.33583	4.66919	5.08693
10136	CELA3A	chymotrypsin-like elastase family, member 3A	1.33583	2.9394	3.35715
112611	RWDD2A	RWD domain containing 2A	1.33583	4.90947	5.32721
57209	ZNF248	zinc finger protein 248	1.33583	4.91937	5.33711
729234	FAHD2CP	fumarylacetoacetate hydrolase domain containing 2C, pseudogene	1.33583	3.02147	3.43921
10778	ZNF271	zinc finger protein 271	1.33575	6.27982	6.69747
3327	HSP90AB3P	heat shock protein 90kDa alpha (cytosolic), class B member 3, pseudogene	1.33573	9.54809	9.96572
84872	ZC3H10	zinc finger CCCH-type containing 10	1.3352	6.57574	6.99279
25924	MYRIP	myosin VIIA and Rab interacting protein	1.3351	7.13193	7.54888
55769	ZNF83	zinc finger protein 83	1.33479	6.09278	6.50939
11064	CNTRL	centriolin	1.33459	5.94758	6.36398
728498	GOLGA8H	golgin A8 family, member H	1.33459	5.66514	6.08154
5450	POU2AF1	POU class 2 associating factor 1	1.33449	6.13457	6.55086
81545	FBXO38	F-box protein 38	1.33448	8.18633	8.60261
7556	ZNF10	zinc finger protein 10	1.33439	3.2406	3.65678
987	LRBA	LPS-responsive vesicle trafficking, beach and anchor containing	1.33396	7.87495	8.29067
607	BCL9	B-cell CLL/lymphoma 9	1.33392	7.28237	7.69804
54908	CCDC99	coiled-coil domain containing 99	1.33372	7.11151	7.52697
283537	SLC46A3	solute carrier family 46, member 3	1.33371	5.32379	5.73924
28940	IGKV1-12	immunoglobulin kappa variable 1-12	1.33367	5.78931	6.20471
83852	SETDB2	SET domain, bifurcated 2	1.33362	3.66028	4.07562
3066	HDAC2	histone deacetylase 2	1.33318	8.81115	9.22602
387895	LOC387895	uncharacterized LOC387895	1.3331	3.79375	4.20854
55129	ANO10	anoctamin 10	1.33302	8.20851	8.62321
114044	MCM3AP-AS1	MCM3AP antisense RNA 1	1.33301	6.17503	6.58971
2222	FDFT1	farnesyl-diphosphate farnesyltransferase 1	1.33298	10.3692	10.7839
100616190	MIR548O2	microRNA 548o-2	1.33287	4.6871	5.10164
7772	ZNF229	zinc finger protein 229	1.33287	4.6871	5.10164
55328	RNLS	renalase, FAD-dependent amine oxidase	1.33279	5.31273	5.72718
100506713	LOC100506713	uncharacterized LOC100506713	1.33277	5.80069	6.21512
400236	FOXN3-AS1	FOXN3 antisense RNA 1	1.33272	4.31564	4.73002
9849	ZNF518A	zinc finger protein 518A	1.33262	4.09034	4.50462
55342	STRBP	spermatid perinuclear RNA binding protein	1.33256	4.74705	5.16125
84777	DLGAP1-AS2	DLGAP1 antisense RNA 2	1.33248	7.40354	7.81765
6711	SPTBN1	spectrin, beta, non-erythrocytic 1	1.33237	9.71048	10.1245
613	BCR	breakpoint cluster region	1.33223	7.91357	8.32742
3293	HSD17B3	hydroxysteroid (17-beta) dehydrogenase 3	1.33221	3.39618	3.81
100507217	LOC100507217	uncharacterized LOC100507217	1.33217	7.12156	7.53534
7984	ARHGEF5	Rho guanine nucleotide exchange factor (GEF) 5	1.33206	4.0937	4.50736
100130342	SCGB2B3P	secretoglobin, family 2B, member 3, pseudogene	1.33198	3.39023	3.8038
7010	TEK	TEK tyrosine kinase, endothelial	1.33196	8.77632	9.18988
154754	PRSS3P2	protease, serine, 3 pseudogene 2	1.33191	2.59301	3.00651
100506075	LOC100506075	uncharacterized LOC100506075	1.33186	3.79457	4.20802
51151	SLC45A2	solute carrier family 45, member 2	1.33186	3.808	4.22145
664618	HSP90AB4P	heat shock protein 90kDa alpha (cytosolic), class B member 4, pseudogene	1.33186	3.808	4.22145
4041	LRP5	low density lipoprotein receptor-related protein 5	1.33179	7.96613	8.37949
116113	FOXP4	forkhead box P4	1.33176	6.67198	7.08532
51340	CRNKL1	crooked neck pre-mRNA splicing factor-like 1 (Drosophila)	1.33169	6.35107	6.76433
100101467	ZSCAN30	zinc finger and SCAN domain containing 30	1.33155	5.03855	5.45165
54956	PARP16	poly (ADP-ribose) polymerase family, member 16	1.3315	5.88267	6.29572
283554	GPR137C	G protein-coupled receptor 137C	1.33146	3.61666	4.02967
26207	PITPNC1	phosphatidylinositol transfer protein, cytoplasmic 1	1.33134	6.24356	6.65644
55900	ZNF302	zinc finger protein 302	1.33128	7.18794	7.60075
100505502	LOC100505502	putative UPF0607 protein FLJ37424-like	1.33082	2.57668	2.989
257313	UTS2D	urotensin 2 domain containing	1.33082	3.18872	3.60104
60492	CCDC90B	coiled-coil domain containing 90B	1.33075	6.62305	7.03528
9112	MTA1	metastasis associated 1	1.33037	7.87128	8.28311
90317	ZNF616	zinc finger protein 616	1.3303	3.49963	3.91137
9950	GOLGA5	golgin A5	1.33013	8.06827	8.47984
1465	CSRP1	cysteine and glycine-rich protein 1	1.32982	10.55	10.9613
51265	CDKL3	cyclin-dependent kinase-like 3	1.32979	3.36093	3.77212
56891	LGALS14	lectin, galactoside-binding, soluble, 14	1.32979	2.53855	2.94974
84331	FAM195A	family with sequence similarity 195, member A	1.32968	6.17438	6.58545
1073	CFL2	cofilin 2 (muscle)	1.32961	8.20924	8.62024
2760	GM2A	GM2 ganglioside activator	1.32944	7.83564	8.24645
5382	PMS2P4	postmeiotic segregation increased 2 pseudogene 4	1.32936	6.5534	6.96413
90550	MCU	mitochondrial calcium uniporter	1.32909	8.18697	8.59741
8029	CUBN	cubilin (intrinsic factor-cobalamin receptor)	1.32907	4.95725	5.36767
7626	ZNF75D	zinc finger protein 75D	1.329	4.93097	5.34131
441191	RNF216P1	ring finger protein 216 pseudogene 1	1.32899	3.89761	4.30794
23413	NCS1	neuronal calcium sensor 1	1.32886	7.77569	8.18588
8678	BECN1	beclin 1, autophagy related	1.32879	7.94936	8.35947
163351	GBP6	guanylate binding protein family, member 6	1.32878	3.57543	3.98553
117145	THEM4	thioesterase superfamily member 4	1.32876	7.64931	8.05938
3875	KRT18	keratin 18	1.32854	8.40217	8.81201
284370	ZNF615	zinc finger protein 615	1.3285	4.08348	4.49328
284309	ZNF776	zinc finger protein 776	1.3285	5.08022	5.49002
340277	FAM221A	family with sequence similarity 221, member A	1.3285	4.81104	5.22083
3841	KPNA5	karyopherin alpha 5 (importin alpha 6)	1.3285	5.80892	6.21871
55846	ITFG2	integrin alpha FG-GAP repeat containing 2	1.32848	7.01445	7.42422
112487	C14orf126	chromosome 14 open reading frame 126	1.32829	7.58959	7.99916
677767	SCARNA7	small Cajal body-specific RNA 7	1.32808	6.90374	7.31309
1595	CYP51A1	cytochrome P450, family 51, subfamily A, polypeptide 1	1.32804	6.77189	7.18119
677830	SNORA50	small nucleolar RNA, H/ACA box 50	1.32797	7.97104	8.38027
83648	FAM167A	family with sequence similarity 167, member A	1.32782	4.6804	5.08946
84663			1.3278	6.52246	6.9315
54431	DNAJC10	DnaJ (Hsp40) homolog, subfamily C, member 10	1.32779	9.41558	9.82461
646329	LOC646329	uncharacterized LOC646329	1.32776	5.75114	6.16014
5796	PTPRK	protein tyrosine phosphatase, receptor type, K	1.32769	8.39471	8.80363
64418	TMEM168	transmembrane protein 168	1.32769	5.99512	6.40404
140710	SOGA1	suppressor of glucose, autophagy associated 1	1.32757	5.40641	5.8152
64087	MCCC2	methylcrotonoyl-CoA carboxylase 2 (beta)	1.32752	6.59286	7.0016
483	ATP1B3	ATPase, Na+/K+ transporting, beta 3 polypeptide	1.32744	9.33525	9.7439
8317	CDC7	cell division cycle 7 homolog (S. cerevisiae)	1.32718	4.51138	4.91975
10675	CSPG5	chondroitin sulfate proteoglycan 5 (neuroglycan C)	1.32715	5.17526	5.58359
375190	FAM228B	family with sequence similarity 228, member B	1.32698	4.03124	4.43939
100506860	LOC100506860	uncharacterized LOC100506860	1.32697	4.84727	5.25541
339287	MSL1	male-specific lethal 1 homolog (Drosophila)	1.3269	7.4417	7.84976
84142	FAM175A	family with sequence similarity 175, member A	1.32677	6.88567	7.29359
388969	C2orf68	chromosome 2 open reading frame 68	1.32615	7.32871	7.73595
7468	WHSC1	Wolf-Hirschhorn syndrome candidate 1	1.32613	7.8678	8.27502
5528	PPP2R5D	protein phosphatase 2, regulatory subunit B', delta	1.32609	7.46997	7.87715
100652883	ALOX15P1	arachidonate 15-lipoxygenase pseudogene 1	1.32606	6.92873	7.33588
284998	LOC284998	uncharacterized LOC284998	1.32601	3.02098	3.42807
58494	JAM2	junctional adhesion molecule 2	1.32599	5.28233	5.6894
1730	DIAPH2	diaphanous homolog 2 (Drosophila)	1.32598	7.41157	7.81863
4905	NSF	N-ethylmaleimide-sensitive factor	1.32591	8.21911	8.6261
693201	MIR616	microRNA 616	1.32582	2.9177	3.32459
6249	CLIP1	CAP-GLY domain containing linker protein 1	1.32563	8.1519	8.55858
100128054	LOC100128054	uncharacterized LOC100128054	1.32562	3.18164	3.5883
57120	GOPC	golgi-associated PDZ and coiled-coil motif containing	1.32523	7.17464	7.58088
22885	ABLIM3	actin binding LIM protein family, member 3	1.32519	8.40547	8.81167
9060	PAPSS2	3'-phosphoadenosine 5'-phosphosulfate synthase 2	1.32515	9.46797	9.87412
5893	RAD52	RAD52 homolog (S. cerevisiae)	1.32509	5.76544	6.17152
5365	PLXNB3	plexin B3	1.32485	6.16037	6.5662
147664	ERVV-1	endogenous retrovirus group V, member 1	1.32469	4.51753	4.92318
100463486	MTRNR2L8	MT-RNR2-like 8	1.32461	6.35292	6.75848
26272	FBXO4	F-box protein 4	1.32391	4.96343	5.36824
100507309			1.32371	4.97028	5.37487
692073	SNORA16A	small nucleolar RNA, H/ACA box 16A	1.32365	7.75634	8.16086
2932	GSK3B	glycogen synthase kinase 3 beta	1.32361	9.0109	9.41538
220729	LOC220729	succinate dehydrogenase complex, subunit A, flavoprotein (Fp) pseudogene	1.32354	7.94152	8.34593
100133308	LOC100133308	Ras suppressor protein 1 pseudogene	1.32349	4.58969	4.99403
283987	C17orf28	chromosome 17 open reading frame 28	1.32332	6.86563	7.2698
5281	PIGF	phosphatidylinositol glycan anchor biosynthesis, class F	1.32329	6.01659	6.42072
27430	MAT2B	methionine adenosyltransferase II, beta	1.32328	8.46618	8.87029
23594	ORC6	origin recognition complex, subunit 6	1.32309	5.80042	6.20434
10014	HDAC5	histone deacetylase 5	1.32296	6.55125	6.95502
5896	RAG1	recombination activating gene 1	1.32293	3.98784	4.39157
285282	RABL3	RAB, member of RAS oncogene family-like 3	1.32289	8.26696	8.67065
55779	WDR52	WD repeat domain 52	1.32244	4.57046	4.97366
3643	INSR	insulin receptor	1.32229	5.56546	5.96849
374819	LRRC37A3	leucine rich repeat containing 37, member A3	1.322	4.63582	5.03855
27316	RBMX	RNA binding motif protein, X-linked	1.32175	7.06329	7.46573
100289178	GNG12-AS1	GNG12 antisense RNA 1	1.32172	4.36618	4.7686
892	CCNC	cyclin C	1.32161	7.52459	7.9269
219484	OR5M8	olfactory receptor, family 5, subfamily M, member 8	1.32147	5.4452	5.84734
353135	LCE1E	late cornified envelope 1E	1.32147	2.72454	3.12668
1508	CTSB	cathepsin B	1.32143	10.7173	11.1194
79658	ARHGAP10	Rho GTPase activating protein 10	1.32138	6.51974	6.92178
539	ATP5O	ATP synthase, H+ transporting, mitochondrial F1 complex, O subunit	1.32127	7.58891	7.99083
197131	UBR1	ubiquitin protein ligase E3 component n-recognin 1	1.32126	7.75999	8.16191
25962	KIAA1429	KIAA1429	1.32124	7.13263	7.53452
9026	HIP1R	huntingtin interacting protein 1 related	1.32122	6.81004	7.21191
83639	TEX101	testis expressed 101	1.32121	3.62093	4.02279
5243	ABCB1	ATP-binding cassette, sub-family B (MDR/TAP), member 1	1.32117	4.96696	5.36878
9392	TGFBRAP1	transforming growth factor, beta receptor associated protein 1	1.32116	8.59597	8.99777
201931	TMEM192	transmembrane protein 192	1.32101	5.92685	6.3285
401149	FLJ14186	uncharacterized LOC401149	1.32097	6.34797	6.74956
2314	FLII	flightless I homolog (Drosophila)	1.32087	9.08278	9.48427
23287	AGTPBP1	ATP/GTP binding protein 1	1.32077	5.58071	5.98209
51148	CERCAM	cerebral endothelial cell adhesion molecule	1.32066	7.1015	7.50276
60681	FKBP10	FK506 binding protein 10, 65 kDa	1.32064	9.48296	9.8842
222484	LNX2	ligand of numb-protein X 2	1.32061	7.07328	7.47449
2188	FANCF	Fanconi anemia, complementation group F	1.32056	5.2494	5.65056
22890	ZBTB1	zinc finger and BTB domain containing 1	1.32047	6.08775	6.48881
124751	KRBA2	KRAB-A domain containing 2	1.32034	3.22998	3.63089
79644	SRD5A3	steroid 5 alpha-reductase 3	1.32034	8.53687	8.93778
7837	PXDN	peroxidasin homolog (Drosophila)	1.32014	9.92954	10.3302
161176	SYNE3	spectrin repeat containing, nuclear envelope family member 3	1.32002	5.87009	6.27064
100422975	MIR4252	microRNA 4252	1.3199	5.73581	6.13623
677826	SNORA45	small nucleolar RNA, H/ACA box 45	1.31976	5.45165	5.85193
79175	ZNF343	zinc finger protein 343	1.31944	5.5069	5.90683
90025	UBE3D	ubiquitin protein ligase E3D	1.31938	5.45994	5.8598
79645	EFCAB1	EF-hand calcium binding domain 1	1.31908	3.37319	3.77273
81571	MIR600HG	MIR600 host gene (non-protein coding)	1.319	5.69611	6.09555
2804	GOLGB1	golgin B1	1.31892	7.47392	7.87328
9451	EIF2AK3	eukaryotic translation initiation factor 2-alpha kinase 3	1.31892	6.86856	7.26792
8813	DPM1	dolichyl-phosphate mannosyltransferase polypeptide 1, catalytic subunit	1.3189	9.32959	9.72893
83540	NUF2	NUF2, NDC80 kinetochore complex component, homolog (S. cerevisiae)	1.3188	6.95569	7.35491
58155	PTBP2	polypyrimidine tract binding protein 2	1.31876	7.3508	7.74998
2324	FLT4	fms-related tyrosine kinase 4	1.31869	5.42008	5.81918
143686	SESN3	sestrin 3	1.31868	4.35471	4.75381
2289	FKBP5	FK506 binding protein 5	1.31863	9.14207	9.54111
57819	LSM2	LSM2 homolog, U6 small nuclear RNA associated (S. cerevisiae)	1.3186	7.5253	7.92431
347735	SERINC2	serine incorporator 2	1.31854	6.7825	7.18144
2828	GPR4	G protein-coupled receptor 4	1.3184	8.58771	8.9865
152940	C4orf45	chromosome 4 open reading frame 45	1.3184	2.70428	3.10307
151648	SGOL1	shugoshin-like 1 (S. pombe)	1.3184	6.82034	7.21912
55033	FKBP14	FK506 binding protein 14, 22 kDa	1.31822	8.19046	8.58905
5929	RBBP5	retinoblastoma binding protein 5	1.31822	6.87831	7.27689
[truncated: 22,095 more rows]

## Sheet: Suppl Table 2
Supplemental Table 2. RNA-seq gene expression in PAH PASMC infected with sham or GATA6 expressing Adenovirus, filtered for genes showing average expression by GATA6 infected cells>50 .
Name	Kil_PAH_p5_. TPM	11_PAH_p5_. TPM	111717_PAH_p5_ TPM	Kil_PAH_p5_adVGATA6_ TPM	11_PAH_p5_adVGATA6_TPM	111717_PAH_p5_adVGATA6_TPM	Ave Contol	AVE GATA6	Fold-change GATA6/control
GATA6	4.53072	3.88506	3.57573	1138.36	9798.59	981.738	3.99717	3972.89	993.927
PLN	0	0.189122	0.604251	215.683	189.846	168.541	0.264458	191.357	723.581
OMG	3.00337	5.10127	7.54173	145.877	90.4414	130.142	5.21545	122.154	23.4215
HBD	4.13374	19.866	28.0835	270.18	408.548	473.334	17.3611	384.021	22.1196
AQP11	2.6611	6.31776	3.65861	39.3408	175.384	18.1802	4.21249	77.6349	18.4297
IFIT1	7.43205	5.43491	8.58405	176.321	37.8985	24.6563	7.15034	79.6252	11.1359
VCAM1	2.56171	11.7155	4.45146	106.102	18.5575	25.3471	6.24288	50.0022	8.00948
SLC40A1	7.65226	35.3088	10.6344	222.826	116.563	88.6846	17.8652	142.691	7.98712
PIK3R3_1	3.04687	14.0061	10.4158	47.8427	104.351	53.6644	9.15628	68.6193	7.49423
G0S2	14.9666	53.9683	35.9521	109.188	401.126	177.392	34.9623	229.235	6.55664
SOX4	5.93098	10.769	25.4179	93.0978	43.7923	136.009	14.0393	90.9664	6.47942
C10orf10	9.99983	14.2595	42.9215	119.203	95.5482	219.01	22.3936	144.587	6.45662
IFITM1	29.3249	11.7385	26.6824	312.244	42.2394	74.7509	22.5819	143.078	6.33595
PRSS35	6.38285	10.8179	9.00223	58.6354	48.8861	57.4054	8.73434	54.9756	6.2942
FMO3	8.30039	9.31605	12.1039	77.6064	30.7899	56.6039	9.90677	55.0001	5.55177
COL14A1	0.53187	13.7203	16.9543	18.9224	44.7852	105.878	10.4022	56.5287	5.43432
MGP	1.46548	19.2515	13.7451	89.0336	10.9722	83.0445	11.4873	61.0167	5.31165
IFI6	51.356	88.1554	53.8157	509.677	346.746	138.093	64.4424	331.505	5.14422
COL3A1	398.347	417.647	472.24	2615.67	1316.58	1999.49	429.411	1977.25	4.60455
S1PR3	7.90441	5.0687	28.5794	76.0286	50.8947	63.8144	13.8508	63.5792	4.59028
ALDH1A1	15.1155	68.6401	9.65503	197.715	139.507	89.9364	31.1369	142.386	4.57291
LAMP5	98.4332	1.29728	14.4576	358.013	42.0494	97.7952	38.0627	165.952	4.35998
TNFRSF21	3.45992	53.5018	5.88578	85.3383	147.841	37.1581	20.9492	90.1125	4.30148
METTL7A	14.8992	7.78556	28.3053	62.0469	60.748	93.8836	16.9967	72.2262	4.24943
IFIT3	46.6401	46.9817	41.2195	353.754	152.414	51.0765	44.9471	185.748	4.13259
IFIT2	25.3148	16.568	16.9231	164.704	51.4909	23.1387	19.602	79.7779	4.0699
PAPPA	18.9938	30.2799	15.3929	146.215	81.7316	34.4524	21.5555	87.4663	4.05772
CSRP2	22.5138	3.52788	21.7713	73.5027	25.07	92.0528	15.9377	63.5418	3.9869
LPCAT3	10.8175	19.9228	12.3043	46.4857	85.6014	34.9093	14.3482	55.6655	3.87961
SEPP1	17.5126	77.6262	11.904	129.882	109.881	171.305	35.6809	137.023	3.84022
RARRES3	13.1159	27.0206	32.3452	55.9822	108.719	107.754	24.1606	90.8185	3.75896
TRIM5	16.4707	11.4814	21.3934	55.9021	82.033	46.949	16.4485	61.628	3.74673
JUP	19.987	13.5155	66.9551	71.3951	183.934	101.971	33.4859	119.1	3.55672
SCG2	0.730403	38.5184	9.33845	3.05247	76.0523	91.2103	16.1958	56.7717	3.50534
CEMIP	17.4733	118.469	10.8414	236.687	198.144	77.3534	48.9277	170.728	3.4894
SELENBP1	14.8554	13.7971	29.2155	46.2446	77.3864	69.2847	19.2893	64.3052	3.33373
NT5DC1	15.545	23.4677	12.9585	62.1033	67.6715	43.3473	17.3237	57.7074	3.33112
LUM	272.466	243	84.8813	1167.24	439.02	382.983	200.116	663.081	3.31349
BTG2	31.619	40.8357	30.2971	83.8252	164.54	87.4252	34.2506	111.93	3.26798
CCDC80	156.903	113.673	114.565	254.66	532.321	471.305	128.38	419.429	3.26708
A2M	4.63353	444.603	20.297	171.486	1231.9	116.875	156.511	506.753	3.2378
CROT	17.1513	36.4069	11.3326	48.8174	130.52	24.9436	21.6303	68.0937	3.14808
RGS2	6.43305	46.0404	43.7455	70.5215	109.344	122.755	32.073	100.873	3.14512
IL1R1	55.1473	137.311	54.1847	315.277	265.401	188.939	82.2144	256.539	3.12036
ALAS1	79.7535	91.6986	85.2239	187.247	462.78	144.207	85.5587	264.745	3.09431
HSPB3	16.9319	1.56876	38.6842	74.6083	7.20078	91.7374	19.0616	57.8488	3.03483
GDF11	21.6849	35.6817	27.2236	42.8344	163.661	48.5061	28.1967	85.0006	3.01455
SLC7A8	3.50683	37.4423	9.93966	22.1327	79.9601	49.8782	16.9629	50.657	2.98634
STAT3	72.0258	75.5671	67.0224	168.292	321.291	143.916	71.5384	211.166	2.95179
ICAM1	40.5011	28.2345	26.8074	50.5225	181.717	47.355	31.8477	93.1982	2.92637
PLSCR4	25.5933	24.3515	38.2107	109.277	45.8399	99.2958	29.3852	84.8044	2.88596
SMPDL3A	17.9325	28.6363	13.8549	79.4146	43.9576	50.5633	20.1412	57.9785	2.8786
CERS6	22.9229	13.2094	21.7771	50.8423	73.2364	41.2545	19.3031	55.1111	2.85503
CDC42EP4	18.8299	24.2048	23.2025	43.6307	106.258	37.9891	22.0791	62.626	2.83644
MFAP4	54.4965	218.452	164.389	261.752	220.868	743.36	145.779	408.66	2.80328
ISG15	18.0865	55.5398	34.8698	160.795	97.5314	45.5226	36.1654	101.283	2.80055
KLHDC8B	43.011	31.5654	44.2162	68.9533	172.743	90.3852	39.5975	110.694	2.79547
ACTA2	136.673	158.243	206.311	530.39	514.926	353.909	167.076	466.408	2.7916
EPHX1	56.93	87.6675	43.7104	222.785	179.532	116.445	62.7693	172.921	2.75487
ENPP2	60.0212	37.7225	25.77	150.257	114.14	75.0057	41.1712	113.134	2.7479
GDF15	27.4458	150.73	42.1478	69.5474	408.374	111.828	73.4412	196.583	2.67674
ABHD4	37.2898	54.9752	47.1116	103.685	163.877	103.53	46.4589	123.697	2.66252
SPSB1	23.1287	46.4841	41.2155	83.9978	101.357	105.447	36.9428	96.9338	2.62389
TSPYL2	43.5167	49.2354	21.9112	69.8308	184.76	44.4676	38.2211	99.6862	2.60815
FADS1	27.8732	23.1943	69.1228	66.3629	90.8237	153.829	40.0634	103.672	2.58769
GLA	42.0123	46.0901	29.8617	83.7814	172.542	48.7514	39.3214	101.691	2.58616
FGL2	57.5731	56.6185	78.9093	220.985	41.1361	237.217	64.367	166.446	2.58589
PDCD4	129.282	68.9537	85.9121	240.636	300.159	193.174	94.716	244.656	2.58305
TFPI2	98.9902	36.4152	16.2319	147.336	132.736	106.687	50.5458	128.92	2.55055
REV3L	25.9103	17.3988	26.8096	85.2153	30.2809	62.5673	23.3729	59.3545	2.53946
LRRC17	33.4213	49.2502	64.246	119.202	115.198	137.127	48.9725	123.842	2.52881
TEAD2	10.2069	11.6514	40.6417	35.1124	50.2331	71.8526	20.8333	52.3994	2.51517
FDXR	25.5866	17.5863	23.6009	42.9649	76.5581	47.7947	22.2579	55.7726	2.50574
CASP1	15.1219	17.2178	30.2985	51.1128	48.1622	57.5615	20.8794	52.2788	2.50385
HSD17B11	47.7765	45.8472	55.3243	180.244	66.7862	117.551	49.6493	121.527	2.44771
ZNF106	73.1963	60.4865	75.4206	171.995	180.954	156.61	69.7011	169.853	2.43688
TP53	14.2606	28.7239	36.8886	42.8258	95.6819	55.5565	26.6243	64.6881	2.42966
IDH1	101.558	87.7348	137.746	251.524	307.979	231.388	109.013	263.63	2.41834
LAMA2	39.8568	47.2386	33.3101	111.854	95.8361	82.2135	40.1352	96.6344	2.40772
TP53I11	82.41	90.77	60.0575	330.706	105.497	123.869	77.7458	186.691	2.4013
EZR	155.473	59.7318	130.577	277.2	409.503	143.114	115.261	276.605	2.39983
EFEMP1	284.791	279.479	201.162	850.67	421.653	564.062	255.144	612.128	2.39915
SERPINH1	371.111	395.607	490.59	897.454	1224.96	841.984	419.103	988.134	2.35774
HSD17B14	35.8207	23.8552	23.5969	61.0882	80.3218	54.2562	27.7576	65.2221	2.3497
C1R	78.5961	224.178	181.178	344.513	259.247	532.569	161.317	378.776	2.34802
MRVI1	19.2081	49.6879	25.543	82.0856	78.2482	61.2855	31.4797	73.8731	2.34669
C1QTNF1	56.3321	45.8619	32.6107	116.372	130.205	67.5045	44.9349	104.694	2.3299
TMEM119	106.131	67.3147	216.747	297.532	203.81	407.324	130.064	302.889	2.32876
TP53INP1	20.8828	24.6855	30.2312	53.9287	49.6664	70.6044	25.2665	58.0665	2.29816
PLK2	32.8831	18.6518	41.9265	80.466	26.3731	107.722	31.1538	71.5204	2.29572
PLTP	60.0985	201.913	266.747	128.086	427.862	647.541	176.253	401.163	2.27606
WI2-1896O14.1	26.6633	15.9202	34.0183	87.6859	22.837	63.4956	25.5339	58.0062	2.27173
TP53I3	53.935	77.6264	61.6669	114.917	211.293	111.83	64.4094	146.014	2.26696
PIP4K2A	30.4247	35.4038	31.6654	70.7058	97.1218	53.099	32.498	73.6422	2.26606
TMEM173	68.959	50.1056	46.951	100.499	192.351	80.7083	55.3386	124.52	2.25014
IFITM3	679.797	646.257	885.602	1491.61	1843.46	1624.84	737.219	1653.3	2.24262
TAP1	25.3434	36.806	35.149	70.0574	100.463	47.2792	32.4328	72.5998	2.23847
SORT1	28.4704	37.9777	35.6286	50.7187	128.173	45.6839	34.0255	74.8585	2.20007
MDM2	32.8623	40.964	30.6611	72.6842	103.369	53.0856	34.8291	76.3796	2.19298
PTPN1	92.1347	96.0366	65.4023	105.04	381.413	68.4377	84.5245	184.964	2.18828
ECH1	34.2766	29.836	49.0929	68.0465	87.3273	91.9342	37.7352	82.436	2.18459
FZD7	48.2942	33.3177	116.086	170.343	62.2686	198.716	65.8991	143.776	2.18176
RP11-611O2.5	27.962	36.9997	22.2055	51.4796	98.4787	39.7064	29.0557	63.2215	2.17587
CSF1	39.761	75.121	45.8418	89.3408	178.094	80.184	53.5746	115.873	2.16283
NID1	48.323	46.1749	69.2631	130.213	100.698	123.228	54.587	118.046	2.16254
SERPINB1	41.3504	33.7887	32.11	74.5033	107.3	49.6513	35.7497	77.1516	2.15811
RPLP0P2	29.4936	12.8516	52.2224	27.5513	121.5	54.9497	31.5226	68.0003	2.1572
PPIC	58.5895	66.9204	60.4649	161.395	107.374	130.758	61.9916	133.176	2.14828
CMBL	44.621	39.534	51.7132	98.4191	106.532	85.3258	45.2894	96.7591	2.13646
BTBD3	26.2486	25.5206	29.299	41.7084	51.8143	79.2054	27.0227	57.576	2.13065
CDKN1A	616.695	787.049	488.565	1341.97	1375.8	1313.65	630.77	1343.81	2.13042
SH2D4A	32.4812	33.3456	19.7485	90.3494	68.2694	23.6632	28.5251	60.7607	2.13008
MTHFD1	27.9341	22.2169	35.3414	38.0281	112.418	31.5783	28.4975	60.6748	2.12913
FADS2	64.6714	21.7344	167.861	132.777	82.5326	317.773	84.7557	177.694	2.09654
CEBPD	25.2433	8.8614	40.5719	51.0359	24.0389	80.7997	24.8922	51.9582	2.08733
CPA4	103.574	10.6608	22.4785	67.6261	191.749	24.2121	45.571	94.5292	2.07433
HSPB8	40.7499	61.0324	42.8754	87.0249	113.341	99.4058	48.2192	99.924	2.07229
RRAD	114.188	16.9952	101.407	144.768	156.642	179.609	77.5302	160.34	2.0681
PKD2	48.7261	68.7451	77.3743	116.92	153.409	132.276	64.9485	134.202	2.06628
TBC1D2B	34.2724	44.3055	33.5173	75.6326	86.0413	69.6991	37.365	77.1244	2.06408
HEG1	95.6044	114.388	57.5722	219.891	233.771	97.7555	89.1882	183.806	2.06087
NPC2	263.878	180.475	315.252	433.069	614.2	517.274	253.202	521.514	2.05968
NYNRIN	35.5554	40.6382	30.12	57.8301	109.506	50.6814	35.4379	72.6727	2.05071
CREG1	49.9291	107.913	53.5656	115.2	193.56	124.385	70.4692	144.381	2.04886
WARS	70.7242	145.96	139.205	235.747	284.966	208.002	118.63	242.905	2.04759
SESN2	33.1766	52.5785	44.6747	60.3192	135.673	70.8126	43.4766	88.9349	2.04558
PROCR	103.439	78.6064	50.7532	236.092	118.885	120.712	77.5995	158.563	2.04335
PBXIP1	97.4133	67.6091	102.957	156.149	189.676	198.702	89.3263	181.509	2.03198
NNMT	69.2891	78.8242	81.7048	175.541	106.964	181.926	76.606	154.811	2.02087
PPAP2A	35.6192	47.6797	39.3839	100.325	43.4047	103.666	40.8943	82.4652	2.01655
CARD16	60.3741	40.9148	116.756	170.685	93.6983	173.414	72.6817	145.932	2.00783
SLFN11	19.8845	10.8494	44.9221	33.9592	66.6246	50.1475	25.2187	50.2438	1.99232
SCD	317.804	91.5207	1136.35	636.247	413.518	2006.56	515.224	1018.78	1.97735
SAMHD1	29.2536	43.6048	34.7996	74.4866	97.5435	40.6182	35.886	70.8828	1.97522
FBXO32	9.37116	48.5004	49.2826	60.0984	42.6278	108.908	35.7181	70.5447	1.97504
NID2	263.617	122.671	122.512	529.58	296.185	177.925	169.6	334.564	1.97266
MATN2	34.3138	11.8312	40.0972	65.3146	23.207	81.3715	28.7474	56.631	1.96995
MYD88	23.5567	34.7933	34.9334	59.6697	76.3776	47.5869	31.0945	61.2114	1.96856
ALDH4A1	24.1973	31.2369	23.0525	30.3729	84.6129	38.9403	26.1622	51.3087	1.96117
SNX21	23.4705	26.0604	41.4088	40.2901	67.3396	70.35	30.3132	59.3265	1.95712
COL12A1	312.904	198.343	422.734	764.027	395.285	667.104	311.327	608.805	1.95552
TIGAR	16.7004	40.2782	20.1651	42.6207	78.5248	29.6835	25.7146	50.2764	1.95517
FAM46A	50.7858	18.6153	22.6387	90.5133	49.7772	39.5962	30.68	59.9622	1.95444
LMOD1	25.6639	48.6503	72.3657	80.0447	86.7213	118.909	48.8933	95.2251	1.94761
RHBDD2	73.3941	55.6566	38.058	93.3816	166.742	64.7975	55.7029	108.307	1.94437
DTX3L	19.4692	28.5857	31.4228	67.6047	45.0775	41.7849	26.4925	51.489	1.94353
C1S	133.494	331.408	246.611	390.88	371.04	620.899	237.171	460.94	1.94349
EDEM2	88.2385	94.6578	59.2792	194.676	126.025	149.664	80.7252	156.788	1.94225
LXN	358.817	154.179	292.763	607.352	266.869	689.891	268.586	521.37	1.94117
TPST1	54.9746	78.2637	70.8576	157.277	91.9431	146.801	68.032	132.007	1.94037
NEU1	76.2582	82.3458	75.0154	130.668	198.085	122.596	77.8732	150.45	1.93198
STOM	205.454	173.893	86.3603	438.878	251.583	208.249	155.236	299.57	1.92978
ASAH1	99.4545	171.648	95.0337	227.071	261.466	216.558	122.045	235.032	1.92577
STAT1	93.4211	175.666	87.1757	356.732	205.938	122.067	118.754	228.246	1.922
HABP4	31.6202	49.8001	41.0637	78.5865	89.0571	67.755	40.828	78.4662	1.92187
SNX18	52.8545	52.2142	43.229	112.385	100.146	72.1427	49.4326	94.8911	1.91961
NUDT9	32.4013	26.8018	29.6201	64.4532	58.9113	47.0317	29.6077	56.7988	1.91838
MOXD1	97.0994	93.822	58.5745	233.135	115.827	128.329	83.1653	159.097	1.91302
KDM4A	34.5586	25.2436	33.1382	54.4653	74.7877	48.1378	30.9801	59.1303	1.90865
APOE	2.33761	76.1704	77.6731	24.4872	55.1899	216.927	52.0604	98.8679	1.8991
GSTA4	40.7045	33.6676	57.3052	73.2297	61.0383	115.403	43.8924	83.2237	1.89608
NREP	47.4654	15.432	74.8704	91.1123	63.9833	105.519	45.9226	86.8714	1.89169
TNIK	27.6059	36.6534	24.7434	72.0725	56.868	39.2741	29.6676	56.0716	1.88999
HRSP12	91.3839	69.13	89.6349	181.974	78.0389	211.884	83.3829	157.299	1.88647
SOD2	54.4838	43.2752	75.1937	83.9782	116.849	123.073	57.6509	107.967	1.87277
IL13RA1	122.097	102.593	137.771	211.849	247.59	216.648	120.821	225.362	1.86526
CFH	132.693	64.0364	126.96	202.209	174.922	222.051	107.896	199.727	1.8511
RARRES1	13.2759	72.6488	31.183	57.666	76.7616	82.1672	39.0359	72.1982	1.84953
SV2A	26.6295	18.9648	40.2075	40.2063	69.8013	48.6005	28.6006	52.8694	1.84854
GBA	202.23	205.322	121.474	273.395	514.431	188.266	176.342	325.364	1.84507
MAPRE2	85.4632	41.8849	43.4339	119.75	109.089	86.1956	56.9273	105.012	1.84466
MDK	63.2097	149.667	254.788	138.445	304.222	416.776	155.888	286.481	1.83773
AHR	27.3355	30.4236	28.7861	91.6558	21.9128	45.3553	28.8484	52.9747	1.83631
CLDN11	44.9497	7.82653	30.2678	115.825	8.89115	26.8478	27.6813	50.5212	1.8251
KCTD12	46.4274	89.0459	92.3421	125.344	109.749	180.117	75.9385	138.403	1.82257
PROS1	45.2413	66.0273	98.3701	90.0382	113.32	177.623	69.8796	126.994	1.81732
NINJ1	38.1309	40.7302	40.1437	52.052	89.3702	74.72	39.6683	72.0474	1.81625
B4GALT5	27.8688	28.1902	38.4087	49.5911	49.847	71.8515	31.4892	57.0965	1.81321
SLC16A4	49.5724	30.8889	32.2925	57.4676	110.606	35.2416	37.5846	67.7717	1.80318
GSR	54.0221	51.3814	54.068	86.8707	112.996	87.5892	53.1572	95.8187	1.80255
HLA-B	244.689	541.737	440.569	337.618	1152.49	720.855	408.998	736.987	1.80193
HMGCS1	52.3067	27.7668	120.324	52.9961	89.2348	217.995	66.799	120.075	1.79756
IRF9	39.4791	21.9689	29.8505	69.742	49.1275	44.3431	30.4328	54.4042	1.78768
ACSL3	68.0853	58.5684	124.654	122.538	155.297	171.084	83.7693	149.64	1.78633
P3H1	46.8862	34.9713	43.0526	70.5045	81.1906	70.8758	41.6367	74.1903	1.78185
ADGRL2	51.3726	21.1082	27.2104	79.3859	41.2414	56.9762	33.2304	59.2012	1.78154
TRIAP1	66.9769	56.0303	63.3761	114.976	117.134	99.7533	62.1277	110.621	1.78054
CLU	512.812	507.148	1369.17	1066.25	799.608	2358.54	796.376	1408.13	1.76818
GJA1	547.128	496.593	518.293	1370.59	495.871	891.341	520.671	919.267	1.76554
SAT2	75.2765	66.4272	105.891	126.772	146.768	163.517	82.5316	145.686	1.76521
PSAT1	28.6153	69.0538	128.62	94.5607	145.905	158.693	75.4295	133.053	1.76393
HEXIM1	30.3702	31.0631	34.7898	45.9995	76.2586	47.2705	32.0744	56.5095	1.76183
CTSO	54.2438	90.4449	55.2571	118.941	132.514	100.765	66.6486	117.407	1.76158
ATP1A1	113.838	126.609	91.1978	207.871	236.673	138.7	110.548	194.415	1.75864
TRAFD1	57.2232	24.9968	53.9853	91.4077	70.7179	77.3415	45.4018	79.8223	1.75813
BLVRB	55.6209	60.288	84.8432	71.6266	167.454	113.776	66.9174	117.619	1.75767
HLA-E	488.648	471.452	369.743	834.483	924.508	577.024	443.281	778.672	1.75661
M6PR	96.1947	106.732	107.428	145.867	268.175	128.707	103.452	180.916	1.7488
BCHE	67.2525	8.99425	40.6697	101.402	25.8807	77.1382	38.9721	68.1404	1.74844
GNPDA1	40.4007	114.72	78.3737	97.259	181.765	128.374	77.8313	135.799	1.74479
DVL3	34.2923	46.1857	49.0393	60.6299	89.8141	75.4052	43.1724	75.2831	1.74378
SPG20	46.199	43.2678	52.2646	91.0088	74.2326	81.841	47.2438	82.3608	1.74331
LYNX1	68.1253	30.8938	63.9191	108.933	46.289	128.714	54.3127	94.6452	1.7426
DPYSL3	115.292	84.7435	219.436	197.252	233.751	299.884	139.824	243.629	1.7424
RAP2A	34.585	31.0662	32.8687	65.0662	57.9352	48.6431	32.84	57.2149	1.74223
LIPA	88.7075	82.45	89.1234	131.989	215.046	106.046	86.7603	151.027	1.74074
IFNGR1	48.339	62.8147	58.4723	102.456	86.3801	105.346	56.542	98.061	1.7343
ELOVL5	67.5997	71.5828	90.9287	126.351	134.732	137.825	76.7037	132.969	1.73354
MAGEH1	41.0377	29.4438	56.1686	58.3237	82.2734	78.8566	42.2167	73.1512	1.73276
GLMP	126.568	133.558	104.591	187.278	265.584	177.87	121.572	210.244	1.72938
FAT1	96.3251	64.975	65.7608	208.19	95.8057	88.3506	75.687	130.782	1.72793
CTD-2545G14.7	17.7799	19.5069	98.2918	68.1198	96.922	68.7328	45.1929	77.9249	1.72427
GLUL	46.5685	63.3412	60.2634	98.5977	76.2254	118.406	56.7244	97.743	1.72312
ITGAV	64.4001	81.9686	103.238	143.052	149.607	137.271	83.2022	143.31	1.72243
PDE5A	144.848	290.291	325.273	616.819	128.288	563.627	253.471	436.245	1.72108
SESN3	33.4382	15.9554	40.2043	60.3541	34.4414	59.3533	29.8659	51.3829	1.72045
GALM	46.1931	38.2503	43.1566	63.6747	102.445	53.3266	42.5333	73.1488	1.7198
TNFAIP2	43.855	23.6286	45.06	73.9126	44.577	74.5101	37.5145	64.3332	1.71489
TMEM98	34.7408	43.1547	36.4612	72.5945	55.8232	67.5377	38.1189	65.3185	1.71355
PNRC1	66.7252	37.5651	82.4391	99.8623	78.3342	140.832	62.2431	106.343	1.70851
KIRREL	114.842	107.3	120.726	168.529	263.842	153.377	114.289	195.249	1.70838
DPP4	148.096	170.329	82.7353	273.259	307.668	102.655	133.72	227.861	1.70401
EFNB1	103.641	43.1933	86.9555	124.893	91.8794	179.462	77.9301	132.078	1.69483
ALDH9A1	71.4103	123.494	123.207	118.071	243.603	176.452	106.037	179.375	1.69162
LAP3	72.1316	82.6605	93.172	121.203	182.255	114.83	82.6547	139.429	1.68689
RAB29	27.5986	37.239	32.2626	53.8824	64.6205	45.1333	32.3667	54.5454	1.68523
C6orf106	81.1437	82.2185	98.1021	137.016	186.812	114.773	87.1548	146.2	1.67748
SNHG18	28.5018	23.5188	40.7993	45.8324	44.2441	65.3435	30.94	51.8067	1.67442
CAND1	43.0499	31.684	41.7351	67.6118	71.8105	54.9181	38.823	64.7801	1.6686
ANGPTL2	439.949	218.483	268.854	708.331	225.893	611.438	309.095	515.221	1.66687
NUDT4	63.0902	57.5086	69.6054	144.238	67.5821	104.657	63.4014	105.492	1.66388
NEAT1	49.0272	147.728	62.5021	65.856	148.689	216.681	86.419	143.742	1.66331
IFITM2	235.536	143.047	312.137	358.274	327.22	462.167	230.24	382.554	1.66154
COL5A2	288.859	235.596	223.117	612.426	253.124	374.889	249.191	413.48	1.65929
SPARC	1856.86	1636.02	1308.3	2968.3	2657.88	2319.65	1600.39	2648.61	1.65497
EMILIN1	225.501	241.875	338.349	296.716	504.208	527.409	268.575	442.778	1.64862
NFE2L2	62.1833	116.239	77.7726	186.175	106.254	129.843	85.3983	140.758	1.64825
AMOTL1	29.9147	32.7618	38.5364	58.1313	53.8618	54.8001	33.7376	55.5977	1.64794
GPX3	509.753	544.597	140.856	1016.3	606.522	346.265	398.402	656.361	1.64749
PNRC2	97.7166	80.1072	122.412	149.249	190.491	154.034	100.079	164.591	1.64462
TRIM25	80.5965	76.5837	71.284	146.044	144.997	83.2657	76.1547	124.769	1.63836
SOCS3	43.1632	51.0761	42.161	79.0733	37.7675	106.501	45.4668	74.4473	1.6374
SAMM50	34.6953	33.6533	33.7742	50.5927	76.0844	40.4949	34.0409	55.724	1.63697
GPX7	28.2482	44.5907	27.3497	43.8811	72.9087	47.0546	33.3962	54.6148	1.63536
DNASE2	61.7347	73.2235	72.7961	102.776	119.755	116.451	69.2514	112.994	1.63165
PLS3	419.705	301.598	421.078	747.056	605.686	510.896	380.793	621.213	1.63136
MTA2	51.374	50.297	69.3134	72.5647	131.402	74.405	56.9948	92.7906	1.62806
MAX	30.8147	35.8145	41.4635	49.9381	64.9718	60.6582	36.0309	58.5227	1.62424
PIK3IP1	47.661	66.3129	53.2261	93.5601	81.3633	96.1637	55.7333	90.3624	1.62133
RP11-649E7.5	72.8158	33.6437	8.48839	105.529	65.092	15.2119	38.316	61.9442	1.61667
NFKBIA	42.0212	17.1834	46.6217	51.0891	61.5859	58.2103	35.2754	56.9618	1.61477
COL5A1	129.336	82.069	98.0303	185.072	138.816	175.233	103.145	166.374	1.613
LAGE3	27.3152	28.8112	39.3905	34.4622	73.4006	45.6968	31.8389	51.1865	1.60767
CCL2	50.9127	37.1526	21.5335	70.8268	80.109	25.0834	36.5329	58.6731	1.60603
ATMIN	33.7844	45.7632	41.9641	60.2742	73.257	61.3075	40.5039	64.9462	1.60346
CNTNAP1	79.9712	66.9067	121.161	123.797	135.732	169.66	89.3462	143.063	1.60122
CCDC6	46.9471	35.8984	47.0254	77.484	71.8523	58.5279	43.2903	69.2881	1.60055
ME1	68.1533	57.6183	74.8742	116.509	92.0815	112.392	66.8819	106.994	1.59975
PTEN	62.6796	32.2803	63.9529	107.712	49.3076	97.0004	52.9709	84.6732	1.59848
HS2ST1	47.6263	38.4852	47.85	68.854	57.0917	88.0044	44.6538	71.3167	1.5971
CYBRD1	187.825	279.42	209.382	394.592	291.953	393.333	225.543	359.959	1.59597
FHL3	26.4441	17.4204	50.3292	37.5205	43.4829	69.1702	31.3979	50.0579	1.59431
RRM2B	77.4514	54.7733	62.8563	111.432	108.058	91.4258	65.027	103.639	1.59378
TGM2	86.861	223.241	431.159	223.444	286.842	669.382	247.087	393.223	1.59143
MRPS18A	52.2623	51.062	70.7823	72.2573	128.215	76.4446	58.0355	92.3055	1.5905
TWSG1	189.676	162.85	158.556	372.765	234.095	205.276	170.361	270.712	1.58905
CACNA2D1	38.1671	59.5477	30.1717	77.4434	75.8658	48.8726	42.6288	67.3939	1.58095
TGFB1	104.395	83.2134	108.787	123.766	191.643	152.554	98.7987	155.988	1.57884
MBOAT7	102.984	92.3916	104.51	103.977	239.321	130.072	99.9618	157.79	1.5785
WBP1	68.8113	40.9789	73.3994	92.078	73.8002	123.243	61.0632	96.3737	1.57826
MTSS1	39.1747	18.9903	46.1871	38.9877	50.1528	75.3025	34.784	54.8143	1.57585
LAPTM4B	143.496	142.016	126.413	195.139	272.254	181.73	137.309	216.374	1.57582
UBE2L6	112.137	120.834	117.269	183.714	234.414	133.237	116.746	183.789	1.57425
IGFBP5	2753.93	3259.09	3150.65	6546.33	2249.66	5604.06	3054.56	4800.02	1.57143
CCND3	32.659	40.396	24.6764	35.6073	91.8626	25.7341	32.5771	51.068	1.5676
USP47	34.7353	28.0824	35.4887	60.6045	44.1158	49.0678	32.7688	51.2627	1.56438
SDPR	54.9328	34.8665	64.0626	76.8046	109.328	54.3805	51.2873	80.1711	1.56318
OSBPL8	112.809	141.851	156.747	271.807	129.564	241.01	137.136	214.127	1.56142
SLC41A1	32.5231	33.7239	33.8399	42.6494	73.0933	40.5197	33.3623	52.0875	1.56127
JUNB	36.5836	54.7377	89.6311	45.9826	74.7452	161.634	60.3175	94.1207	1.56042
PRKCI	36.1836	36.12	63.8605	62.4703	56.7594	93.2366	45.3881	70.8221	1.56037
RBBP4	24.1168	29.8511	43.2401	41.8176	52.8543	56.9247	32.4027	50.5322	1.55951
SCPEP1	73.3544	133.478	55.7273	117.243	186.553	105.015	87.5199	136.27	1.55702
SLC35F6	23.7872	59.5728	33.2076	41.2998	96.5623	43.4631	38.8559	60.4417	1.55554
VAT1L	61.8001	37.4821	41.2339	91.4972	56.5655	70.2657	46.8387	72.7762	1.55376
DNAJC1	32.8076	42.4055	35.3321	60.6028	62.1476	48.574	36.8484	57.1081	1.54981
HIST1H2BD	82.5636	38.5603	32.6223	72.3742	132.871	32.7852	51.2487	79.3436	1.54821
NUPR1	46.2384	49.872	75.436	87.7826	70.0164	107.718	57.1821	88.5058	1.54779
PDGFRB	102.196	50.6779	130.787	154.556	71.4458	213.035	94.5538	146.346	1.54775
PCNA	113.975	102.648	154.186	172.557	243.577	157.209	123.603	191.114	1.54619
SEPHS2	48.1444	84.5579	67.6992	84.0874	144.489	80.7865	66.8005	103.121	1.54371
SCARB2	268.142	348.063	297.084	412.88	507.074	489.805	304.429	469.919	1.54361
SPNS1	32.0575	37.6737	33.6129	41.7422	71.9652	45.745	34.448	53.1508	1.54293
B4GALT1	160.423	136.749	131.412	183.983	316.788	160.24	142.861	220.337	1.54231
CRYAB	63.8034	60.3074	70.8035	75.8464	116.895	107.201	64.9714	99.9807	1.53884
ROBO1	25.9317	38.2436	34.5128	47.9264	53.3436	50.3625	32.896	50.5442	1.53648
GLB1	110.848	117.632	77.9473	149.771	198.448	122.064	102.142	156.761	1.53473
COL4A1	97.0439	78.4668	42.6761	156.812	128.654	49.3456	72.7289	111.604	1.53452
PTMS	474.01	212.372	641.646	513.588	870.301	652.856	442.676	678.915	1.53366
KLHDC3	53.3236	45.4533	66.424	84.3689	82.847	85.9163	55.067	84.3774	1.53227
SHISA4	41.9655	32.945	53.9574	63.72	64.7711	68.9684	42.9559	65.8198	1.53226
EIF1B	43.9528	47.6011	63.8175	76.688	81.5781	79.6876	51.7905	79.3179	1.53152
HIST1H2BK	224.412	430.084	112.924	239.364	831.684	104.168	255.807	391.738	1.53139
RCBTB1	24.0448	42.3797	34.09	50.6885	53.641	49.2538	33.5049	51.1944	1.52797
HYOU1	42.4945	70.1755	44.709	67.6383	129.837	42.8138	52.4597	80.0963	1.52682
B3GAT3	49.1196	93.4395	49.3005	58.4369	169.059	65.4235	63.9532	97.6399	1.52674
PIK3R2_1	68.9437	74.0305	84.3221	91.8385	149.907	105.144	75.7654	115.63	1.52616
ADAR	82.1711	92.3214	98.3231	135.473	162.997	117.71	90.9385	138.727	1.5255
SNRPN	106.78	129.58	92.2329	173.849	195.96	131.023	109.531	166.944	1.52417
HIST1H1C	89.0575	119.955	43.16	115.735	207.498	61.0652	84.0576	128.099	1.52395
FAM104A	43.304	38.6273	50.475	58.1209	88.7514	54.7368	44.1354	67.203	1.52265
CCNG1	433.797	206.024	380.156	660.842	308.223	581.548	339.992	516.871	1.52024
PATL1	52.8731	38.4582	69.3394	86.3105	76.5391	81.2321	53.5569	81.3605	1.51914
LURAP1L	35.152	44.553	37.3829	85.1804	36.0035	56.527	39.0293	59.237	1.51776
LITAF	66.1025	122.636	100.719	133.407	164.187	141.546	96.4858	146.38	1.51711
MARCKSL1	84.284	98.8405	220.614	163.474	172.142	276.497	134.579	204.038	1.51611
NAPA	54.8848	74.841	62.2258	84.5406	126.891	79.4589	63.9839	96.9634	1.51544
ISCU	51.9679	76.7482	63.5106	86.0959	107.773	97.3448	64.0755	97.0712	1.51495
MTSS1L	52.9418	54.1269	143.671	86.7686	57.2669	235.793	83.5798	126.61	1.51483
CTSF	82.7967	106.565	67.3234	122.688	147.776	117.657	85.5617	129.374	1.51205
PNPO	41.6125	55.7201	30.0058	51.4922	109.26	31.7027	42.4461	64.1515	1.51136
CLN5	32.3764	45.2222	29.6602	59.0355	54.4478	48.5602	35.7529	54.0145	1.51077
CNPY3	77.7218	43.0491	67.6238	88.8211	108.873	86.9048	62.7982	94.8662	1.51065
FKBP7	42.251	36.0004	48.8746	59.54	62.5856	69.834	42.3753	63.9865	1.51
OLFML3	144.652	49.0649	187.338	239.886	91.3456	243.355	127.018	191.529	1.50788
CYB5B	51.6944	52.4232	66.1508	68.3895	99.0618	89.1151	56.7562	85.5222	1.50683
C12orf57	36.462	64.2772	83.7984	54.0531	93.9289	129.977	61.5125	92.6531	1.50625
SERPINF1	139.06	290.607	163.138	255.143	253.257	384.265	197.602	297.555	1.50583
AIFM1	30.9843	42.1817	36.0245	44.8301	76.0996	43.4515	36.3968	54.7937	1.50545
CNP	47.1011	50.9054	71.0866	78.1246	93.8219	82.4526	56.3643	84.7997	1.50449
HNRNPF	96.5559	113.542	169.15	166.387	199.661	203.866	126.416	189.971	1.50275
ITM2B	103.327	100.743	80.6367	160.237	147.784	119.601	94.9021	142.541	1.50198
PSME2	87.9333	83.4684	96.9786	104.822	219.373	78.6131	89.4601	134.269	1.50089
STK38	41.0674	59.8975	51.2529	68.2189	98.8722	61.2307	50.7393	76.1073	1.49997
ZFAND5	58.5088	89.2026	74.787	119.077	92.9658	121.298	74.1662	111.113	1.49817
DAG1	88.0524	127.734	103.553	116.688	243.204	118.43	106.447	159.441	1.49785
ADAMTS1	142.839	161.985	120.075	434.238	65.1425	136.887	141.633	212.089	1.49746
SLC25A38	48.2533	53.6598	42.2054	66.2838	96.3042	53.1476	48.0395	71.9118	1.49693
TIPARP	48.8665	20.7097	32.6748	76.9814	31.5482	44.5263	34.0836	51.0186	1.49687
LHFP	56.9113	83.0619	57.8054	99.9944	106.237	89.8111	65.9262	98.681	1.49684
LDB1	61.4784	79.8916	74.9372	79.0798	131.981	112.378	72.1024	107.813	1.49527
GLS	43.7265	45.2295	39.9878	80.2952	66.4914	46.0111	42.9813	64.2659	1.49521
P3H4	31.2176	33.3153	39.0912	44.7795	56.2643	53.6539	34.5414	51.5659	1.49287
GNG2	34.2953	30.3447	39.7096	72.9851	33.7585	48.9385	34.7832	51.894	1.49193
TGFBR2	303.13	319.585	193.678	596.53	345.56	275.644	272.131	405.912	1.4916
SEMA5A	123.767	54.386	115.968	228.64	64.3264	145.131	98.0404	146.033	1.48952
CNN2	193.246	275.701	374.204	381.79	426.323	445.323	281.05	417.812	1.48661
TMEM14C	205.963	219.154	239.96	290.732	377.868	320.003	221.692	329.535	1.48645
BOD1	59.9799	73.4177	99.211	112.613	102.696	130.377	77.5362	115.229	1.48613
SLC39A1	91.8446	63.7518	113.041	121.349	144.188	133.142	89.546	132.893	1.48408
ZMAT3	56.3475	65.4491	46.7548	94.0425	82.1912	73.7889	56.1838	83.3409	1.48336
ID3	26.0003	56.4913	18.8397	56.4682	71.5469	22.0318	33.7771	50.0156	1.48076
SREBF2	95.1053	71.4352	130.385	124.079	127.251	187.758	98.9752	146.363	1.47878
ARL6IP5	445.908	301.382	404.074	669.464	458.489	574.043	383.788	567.332	1.47824
FABP3	78.5462	98.8502	480.127	95.8202	166.846	709.298	219.174	323.988	1.47822
COL1A1	1383.43	1503.07	1707.33	2495.4	1621.21	2663.13	1531.28	2259.91	1.47584
NAP1L1	111.595	83.3241	158.724	178.385	132.199	211.169	117.881	173.918	1.47537
ARNT	38.7074	31.3038	34.9471	54.6645	49.5102	50.5539	34.9861	51.5762	1.47419
PRAF2	115.242	140.223	140.691	118.669	301.541	163.322	132.052	194.511	1.47298
OLFML1	21.0813	27.9475	53.7811	42.7026	36.3319	72.2335	34.27	50.4227	1.47134
CES2	64.8314	68.951	55.4051	97.2707	110.773	70.3125	63.0625	92.7852	1.47132
LGALS3BP	384.938	232.799	392.24	432.881	515.132	537.233	336.659	495.082	1.47057
NCOA4	182.578	184.253	168.318	280.284	268.991	237.597	178.383	262.291	1.47038
COX14	44.3231	50.5225	41.036	61.4197	82.3993	55.7523	45.2939	66.5238	1.46871
NLGN2	77.6871	43.2131	66.8821	96.865	97.9786	80.9454	62.5941	91.9297	1.46866
GOLM1	80.0293	126.703	81.4307	114.281	174.216	134.44	96.0544	140.979	1.4677
ZNF622	89.944	98.8405	73.9531	122.009	188.702	74.7505	87.5792	128.487	1.4671
PTPN13	35.1791	38.4372	52.8411	73.74	35.2004	76.5753	42.1525	61.8386	1.46702
SNAI2	132.098	70.4796	71.4849	217.918	62.765	121.36	91.3543	134.014	1.46697
QPRT	94.0368	140.237	117.113	140.252	190.095	184.499	117.129	171.615	1.46518
B2M	1393.38	2060.58	1878.41	2149.11	2680.65	2981.53	1777.46	2603.76	1.46488
CREB3L1	175.778	146.377	103.055	207.891	272.646	141.375	141.737	207.304	1.4626
NOV	49.1535	38.2964	29.8168	102.317	30.6583	38.4953	39.0889	57.1569	1.46223
AZI2	45.5371	35.5247	45.5153	75.4464	47.227	62.2207	42.1924	61.6314	1.46072
HLA-H	124.266	287.451	125.489	128.014	473.387	182.383	179.069	261.261	1.459
CD4	379.098	103.258	145.147	408.05	343.776	163.438	209.168	305.088	1.45858
MKNK2	32.3724	62.9515	61.5824	48.3525	102.234	78.148	52.3021	76.2449	1.45778
MYH10	53.0452	51.7716	71.6751	87.1388	85.6995	84.0592	58.8307	85.6325	1.45558
SLC35E2B	39.5687	34.6428	51.6217	64.1206	45.8475	72.5277	41.9444	60.8319	1.4503
CDK4	127.884	128.474	191.499	185.884	219.532	244.077	149.286	216.498	1.45022
SNX1	37.7272	48.0394	41.715	52.2821	78.663	53.8832	42.4939	61.6094	1.44984
CHD4	105.196	96.1781	146.487	163.504	169.489	171.115	115.954	168.036	1.44916
MRAS	29.0665	52.5586	31.217	51.5062	68.4093	43.3583	37.6141	54.4246	1.44692
PCOLCE	375.099	271.932	534.718	477.551	324.725	905.948	393.916	569.408	1.44551
PPP3CA	62.2175	44.464	64.7114	99.9238	79.1077	68.5935	57.131	82.5417	1.44478
MFAP2	43.28	24.8935	67.9906	67.4183	32.7049	96.534	45.3881	65.5524	1.44427
NNT	43.3691	41.9398	48.5891	68.7504	58.421	66.1689	44.6327	64.4468	1.44394
TNFRSF10B	95.061	84.3736	67.0814	122.348	141.455	91.9953	82.172	118.599	1.44331
PSMB8	49.0838	52.2092	75.7952	80.3349	80.5697	94.6764	59.0294	85.1937	1.44324
PLEKHA2	53.2621	16.0049	40.5266	43.037	71.75	43.5713	36.5978	52.7861	1.44233
SH3BGRL	201.927	171.93	251.985	325.278	272.019	304.726	208.614	300.674	1.4413
PRELP	80.9897	34.5213	58.6635	97.9287	49.4014	103.706	58.0582	83.6785	1.44129
USP33	34.1012	33.7653	40.1841	52.7734	55.5307	47.4064	36.0169	51.9035	1.44109
ZNF32	24.6754	39.9912	43.9241	44.6552	39.6305	72.0605	36.1969	52.1154	1.43978
ARHGAP35	42.5348	24.1716	41.549	52.0607	56.042	47.7585	36.0852	51.9537	1.43975
FOXO3	54.1914	36.0862	54.7055	74.0306	49.2129	85.3908	48.3277	69.5448	1.43902
WASL	35.0929	41.7258	39.5311	56.2534	57.9796	53.0816	38.7833	55.7715	1.43803
KIDINS220	52.8848	38.2036	49.2702	81.3215	59.4874	60.9868	46.7862	67.2652	1.43771
FTL	30860.4	43778	25148.3	53793.4	51789.5	37604.8	33262.2	47729.2	1.43494
XPC	51.2602	42.1775	43.7434	72.014	58.2995	66.4766	45.727	65.5967	1.43453
SUMO2	230.716	136.638	244.337	290.82	318.909	267.146	203.897	292.292	1.43352
OSMR	186.655	101.229	123.034	219.813	198.128	170.796	136.973	196.246	1.43273
NEK9	43.1974	29.4868	38.0636	59.7486	43.4552	55.341	36.9159	52.8483	1.43159
SH3GLB1	72.8375	74.0396	92.7784	101.821	102.779	138.257	79.8852	114.286	1.43063
B3GNT9	27.5197	34.5092	45.5263	39.1903	47.4473	66.9335	35.8517	51.1903	1.42783
RP11-442H21.2	72.1923	17.9834	55.9111	91.8063	51.709	64.6855	48.6956	69.4003	1.42519
ASS1	94.5176	47.3973	85.7607	134.667	82.9945	106.765	75.8918	108.142	1.42495
NAMPT	46.0305	35.422	54.7053	73.4081	52.7675	67.7673	45.3859	64.6476	1.4244
NXN	43.2319	53.1288	14.257	71.6844	63.2121	22.6031	36.8726	52.4998	1.42382
PTN	62.7269	70.1417	100.7	127.818	66.7099	137.543	77.8562	110.69	1.42173
UBLCP1	27.4982	57.2388	43.2254	49.1074	71.4898	61.3137	42.6542	60.637	1.4216
SMARCA1	85.5745	76.9358	87.2027	128.472	108.732	117.766	83.2377	118.323	1.42151
AKR1B1	105.124	155.044	95.6108	155.281	239.505	109.627	118.593	168.138	1.41777
NPEPPS	63.047	46.1457	59.9705	79.755	80.2288	79.7836	56.3877	79.9225	1.41737
ATP6V0B	39.9766	62.1713	39.3059	54.0845	100.199	46.1955	47.1513	66.8264	1.41728
IL6ST	656.585	720.672	363.782	1100.26	839.006	525.137	580.346	821.467	1.41548
PLD3	235.039	173.303	237.611	284.581	295.174	333.981	215.318	304.579	1.41455
EXT1	135.813	139.736	125.728	304.44	128.997	133.461	133.759	188.966	1.41274
PKIG	116.124	111.438	146.254	173.266	101.707	252.858	124.605	175.944	1.41201
PTTG1IP	359.054	281.07	289.685	534.114	404.149	374.172	309.936	437.478	1.41151
PIGS	48.685	44.8245	37.2253	71.5887	60.0903	52.8116	43.5783	61.4968	1.41118
NBL1	161.809	553.535	112.478	320.598	480.03	367.029	275.941	389.219	1.41052
RAB31	38.8833	57.2122	46.4652	70.0624	69.685	61.2233	47.5202	66.9902	1.40972
GABARAP	406.705	322.07	469.823	557.907	490.476	640.774	399.532	563.052	1.40928
ZNF358	45.0989	31.0034	82.4744	59.6076	38.6281	125.157	52.8589	74.4644	1.40874
SDC3	185.813	192.149	118.153	290.111	243.106	165.451	165.372	232.889	1.40828
TM7SF3	84.6305	90.8611	64.1405	104.269	145.248	87.762	79.8773	112.426	1.40749
UBE2H	123.166	97.9239	120.826	186.373	121.141	173.291	113.972	160.269	1.40621
FAM129A	17.7537	105.434	49.8379	52.1054	114.352	76.7737	57.6753	81.077	1.40575
KIAA0020	30.311	48.6148	47.0853	43.946	85.9423	47.2377	42.0037	59.042	1.40564
MINPP1	41.1375	41.1559	35.2456	71.0902	54.5244	39.2206	39.1797	54.945	1.40239
HMGN3	52.9838	69.6035	79.4942	78.9275	116.288	87.9216	67.3605	94.3791	1.40111
SNHG8	211.314	126.999	150.101	303.375	168.496	211.743	162.805	227.871	1.39966
CHP1	136.967	122.464	136.93	182.177	208.228	164.339	132.12	184.915	1.39959
SUMF2	170.945	159.249	135.623	230.908	211.13	209.839	155.272	217.292	1.39942
MAGED1	393.287	245.076	321.537	417.345	563.721	361.486	319.967	447.517	1.39864
GDE1	82.6066	100.95	82.5283	111.044	163.532	97.4792	88.6949	124.019	1.39826
ADM	233.392	225.522	148.284	256.829	284.857	307.138	202.399	282.941	1.39794
FEZ1	39.8943	38.1971	45.9075	63.0245	48.9553	61.1744	41.333	57.7181	1.39642
WFS1	70.6172	94.7552	56.9546	81.6848	149.284	79.383	74.109	103.45	1.39592
RNF167	104.029	91.9191	98.2987	119.222	182.84	108.617	98.0824	136.893	1.3957
LTBR	48.1678	86.1268	54.2141	76.1338	109.861	76.9927	62.8362	87.6624	1.39509
YTHDF1	28.783	43.564	39.8335	43.2517	67.4983	45.7167	37.3935	52.1556	1.39478
GALNT1	78.8114	59.0242	62.4878	102.969	88.3195	88.0563	66.7745	93.115	1.39447
ATP2C1	62.7049	65.7591	53.4555	96.316	90.1374	67.112	60.6398	84.5218	1.39383
TNFRSF11B	29.468	229.209	37.2099	274.398	27.7964	109.469	98.6289	137.221	1.39129
AEBP1	41.2403	118.895	203.023	59.4628	103.643	342.071	121.053	168.392	1.39107
DDX24	68.6865	107.853	57.2165	103.405	147.98	73.4404	77.9187	108.275	1.38959
TNFRSF1A	147.222	113.223	142.647	177.505	197.798	184.632	134.364	186.645	1.3891
JTB	73.3628	105.676	114.499	106.203	159.529	141.964	97.8457	135.899	1.38891
NR2F1	134.058	79.0919	128.701	212.405	97.5575	164.382	113.95	158.115	1.38758
GADD45A	79.568	142.164	86.9283	127.172	178.105	122.532	102.887	142.603	1.38602
GMPR2	51.1711	35.5042	52.0957	67.2909	56.9344	68.0257	46.257	64.0837	1.38538
PLEKHA4	38.0533	51.6403	92.5694	61.9363	78.5944	111.731	60.7544	84.0871	1.38405
ERP29	140.733	120.14	162.626	177.677	171.005	237.148	141.167	195.277	1.38331
SIL1	59.0247	65.5726	42.0268	73.63	96.8893	59.8995	55.5414	76.8063	1.38287
TPP1	280.495	331.255	309.904	369.215	435.879	469.363	307.218	424.819	1.38279
SNX7	51.7313	42.6127	60.3968	84.3217	50.8798	78.6761	51.5803	71.2925	1.38217
MTRNR2L8	504.654	190.742	351.226	790.975	176.799	478.649	348.874	482.141	1.38199
APOL1	38.4356	81.1391	67.0008	66.5161	102.388	88.8224	62.1918	85.909	1.38136
INSIG1	140.607	43.0533	205.631	116.888	94.4229	326.255	129.764	179.189	1.38088
TOP2B	68.8644	60.7191	94.4239	95.8139	113.683	99.8267	74.6692	103.108	1.38086
GPC1	210.589	247.207	195.812	281.405	326.169	294.559	217.869	300.711	1.38023
STAT2	43.8527	70.6195	63.9948	74.3023	76.5524	95.4687	59.489	82.1078	1.38022
MRPL49	51.0405	49.178	59.8992	69.998	84.6398	66.2512	53.3726	73.6297	1.37954
PLXNB2	148.195	175.007	163.03	189.959	250.543	230.148	162.077	223.55	1.37928
FTH1	6802.38	14274.7	8715.2	11884.6	17520.8	11665.9	9930.77	13690.4	1.37859
HLA-C	618.345	454.751	440.652	720.067	710.294	656.268	504.583	695.543	1.37845
FERMT2	40.385	35.2086	59.0227	63.5328	54.3442	67.5436	44.8721	61.8069	1.3774
GNS	337.293	356.935	260.924	462.55	512.279	340.694	318.384	438.507	1.37729
HMGXB3	33.1114	42.1456	37.7906	37.2473	77.1562	41.1279	37.6825	51.8438	1.37581
HSD17B4	50.1987	59.6432	53.4704	79.527	82.5481	62.3418	54.4374	74.8056	1.37416
CTR9	59.0652	60.3337	54.3286	70.5246	112.157	55.7094	57.9092	79.4637	1.37221
CNPY2	61.4205	61.3867	49.6977	82.3268	97.031	57.2415	57.5016	78.8664	1.37155
FKBP14	60.1516	77.893	56.4333	75.0781	127.59	64.0484	64.826	88.9055	1.37145
KCTD20	33.021	38.9261	40.3746	41.0806	65.4855	47.4767	37.4406	51.3476	1.37144
ATP6V1A	98.6769	148.109	82.5909	137.211	207.652	106.819	109.792	150.561	1.37132
ITFG3	78.4768	77.4746	93.2111	95.5884	115.393	130.584	83.0542	113.855	1.37085
BMPR2	58.5946	31.7006	43.911	84.1421	49.7346	49.9097	44.7354	61.2621	1.36943
ANXA6	686.237	571.556	514.637	834.595	968.771	622.982	590.81	808.782	1.36894
ACO2	140.013	161.965	135.916	142.45	301.579	154.961	145.965	199.663	1.36789
TSPYL1	165.838	140.718	124.601	197.552	256.63	134.809	143.719	196.33	1.36607
ATOX1	41.8776	37.4533	33.7914	43.1131	73.6922	37.711	37.7075	51.5054	1.36592
CTSA	277.5	465.514	255.321	384.778	568.69	410.109	332.778	454.526	1.36585
PSAP	1507.72	1938.06	1848.84	2005.06	2448.51	2773.75	1764.87	2409.11	1.36503
NAGLU	55.6374	57.4453	44.342	70.8808	81.2342	62.7716	52.4749	71.6289	1.36501
PDGFRA	170.663	94.8223	148.094	273.33	98.6149	192.595	137.86	188.18	1.36501
APOBEC3C	254.561	130.162	226.046	295.084	261.759	276.831	203.59	277.891	1.36496
CHD3	72.6573	64.6397	97.3824	82.9387	130.303	107.067	78.2265	106.769	1.36488
USP22	134.955	161.062	162.668	186.378	225.979	213.136	152.895	208.498	1.36367
CRTAP	214.264	238.902	195.603	289.894	313.042	281.117	216.256	294.684	1.36266
COL1A2	1789	2018.44	1770.81	2949.24	1873.44	2771.79	1859.42	2531.49	1.36144
YTHDF3	68.7728	66.3318	60.4913	100.617	99.9198	65.6221	65.1987	88.7197	1.36076
GTF3C1	40.9965	41.7684	41.9658	44.5247	83.535	41.664	41.5769	56.5746	1.36072
FOSL2	46.4278	35.4666	59.1995	68.7235	38.5747	84.5864	47.0313	63.9615	1.35998
FAS	50.9019	46.2011	37.8939	71.8001	59.9956	51.7332	44.999	61.1763	1.35951
SSR1	69.1028	68.1074	62.5026	90.7698	118.543	62.1022	66.5709	90.4715	1.35902
GLTSCR2	39.3361	22.0357	74.0647	48.894	31.1814	103.922	45.1455	61.3326	1.35855
SMIM14	39.6574	39.3862	45.0499	59.7155	47.4852	61.3261	41.3645	56.1756	1.35806
RPS27L	53.9057	48.2009	52.4273	71.9038	66.1938	71.6956	51.5113	69.9311	1.35759
SYNPO2	55.3978	39.8617	16.2044	104.945	31.2665	15.0849	37.1547	50.4321	1.35735
AK3	52.9967	94.2919	69.8772	92.48	111.224	90.9697	72.3886	98.2246	1.35691
SPTAN1	101.616	108.797	86.131	135.498	174.813	92.0573	98.848	134.123	1.35686
EIF4EBP2	66.8168	60.0478	58.8003	93.9994	77.9558	79.8327	61.8883	83.9293	1.35614
NEK7	35.8642	53.5223	37.3644	54.7799	76.7452	40.3435	42.2503	57.2895	1.35596
CHSY1	47.0972	23.4009	56.8639	53.2714	36.504	82.772	42.454	57.5158	1.35478
IGBP1	125.8	77.9935	130.305	178.879	85.2358	188.453	111.366	150.856	1.3546
MXD4	44.7983	58.068	53.7771	64.6758	70.7231	76.6388	52.2145	70.6792	1.35363
NQO1	180.718	185.146	152.872	350.617	172.568	177.714	172.912	233.633	1.35117
DRAM2	47.0327	36.9329	44.3429	72.9864	40.8558	59.505	42.7695	57.7824	1.35102
GRN	542.704	674.188	525.452	610.312	939.253	803.648	580.781	784.404	1.3506
TAF12	34.8862	44.5716	48.892	47.4368	68.9245	56.9532	42.7833	57.7715	1.35033
SMG5	33.2058	57.953	46.2951	44.5407	91.5529	49.4219	45.818	61.8385	1.34966
TEAD3	33.629	42.8316	46.3438	47.2619	63.2543	55.137	40.9348	55.2177	1.34892
ORMDL3	68.6151	64.0221	52.2324	86.3495	95.3263	67.6204	61.6232	83.0988	1.3485
MUL1	43.8163	44.8595	37.4436	51.8344	78.6555	39.5457	42.0398	56.6785	1.34821
GAA	56.1546	41.7995	69.003	63.5261	50.6666	110.88	55.6524	75.0243	1.34809
ATP6AP1	122.716	103.403	82.4185	140.541	168.855	106.472	102.846	138.622	1.34787
HSDL2	73.9689	58.8736	70.0792	99.6921	90.528	83.0712	67.6405	91.0971	1.34678
TCAF1	82.9073	78.9253	98.9066	122.607	120.68	107.83	86.9131	117.039	1.34662
HLA-A	671.233	1060.07	1651.89	678.076	1600.35	2275.97	1127.73	1518.13	1.34619
G6PD	109.259	161.873	156.612	165.804	215.351	193.782	142.581	191.645	1.34411
RANBP9	51.1849	59.3034	71.7083	78.6725	84.934	81.1822	60.7322	81.5962	1.34354
PPP1R9B	50.414	50.9142	68.501	65.196	77.9837	84.8405	56.6098	76.0067	1.34264
TNC	356.247	453.612	535.237	787.912	399.987	617.665	448.365	601.855	1.34233
UBXN1	63.4495	58.2148	93.7153	86.5524	84.9056	117.635	71.7932	96.3644	1.34225
HPS1	43.3991	57.504	64.0173	58.8994	76.0081	86.1902	54.9735	73.6992	1.34063
VPS41	52.6575	63.1734	56.5598	72.1821	88.1604	70.7416	57.4636	77.028	1.34047
YES1	41.8713	35.9327	50.2411	59.3414	59.0251	53.2588	42.6817	57.2085	1.34035
CARKD	34.7681	38.6476	42.7526	43.0691	55.6501	56.985	38.7228	51.9014	1.34033
TMSB4X	3074.49	4723.43	5198.39	5845.41	4856.79	6709.89	4332.1	5804.03	1.33977
ATG13	35.8617	43.9596	43.7375	51.5832	59.9967	53.7853	41.1863	55.1217	1.33835
TSEN34	44.088	37.9289	48.3882	44.549	76.3762	53.565	43.4683	58.1634	1.33806
AKR1A1	60.2833	57.0803	92.7847	68.6985	107.539	104.833	70.0494	93.6901	1.33748
RP11-977G19.10	52.9075	45.5522	42.868	63.1492	83.3591	42.3786	47.1092	62.9623	1.33652
ANXA4	56.6551	46.2103	47.9582	93.9775	47.4867	60.0886	50.2746	67.1843	1.33635
LAMP1	396.425	413.778	333.089	484.042	607.066	435.877	381.097	508.995	1.3356
DDAH2	45.6729	39.1033	86.9035	60.2254	59.6271	109.233	57.2266	76.362	1.33438
ZMYM4	45.7491	34.8147	47.7112	67.0978	53.9877	50.0644	42.7584	57.05	1.33424
RP11-334E6.12	1148.78	749.982	544.449	1755.99	860.413	641.757	814.403	1086.05	1.33356
TBX4	152.575	22.9418	123.78	183.097	59.8603	156.028	99.7658	132.995	1.33307
MAN2B1	38.4916	43.0262	56.3605	39.7686	67.8762	75.9951	45.9595	61.2133	1.3319
IFI16	140.676	139.178	212.595	219.952	168.832	265.806	164.15	218.196	1.32925
PTK7	69.2544	93.4971	57.9498	108.999	95.9186	88.4434	73.5671	97.7871	1.32922
SCAMP3	105.68	116.149	98.4483	114.788	202.916	107.74	106.759	141.815	1.32836
IST1	40.9475	35.0146	40.5178	54.3266	51.9548	48.3998	38.8266	51.5604	1.32797
CIC	39.6674	32.4662	61.0136	33.5423	55.8185	87.4093	44.3824	58.9233	1.32763
RNASEK	306.971	315.344	307.008	339.496	539.765	354.355	309.774	411.205	1.32743
MICA	64.3531	103.689	50.2528	68.9071	164.823	55.9864	72.7648	96.5721	1.32718
HTRA1	515.671	258.968	373.283	595.536	390.678	536.416	382.641	507.544	1.32642
CYB5D2	52.7892	33.2994	35.418	69.4627	37.8909	53.7234	40.5022	53.6923	1.32567
TSC22D1	70.6082	63.5792	77.3353	105.031	74.596	100.633	70.5076	93.42	1.32496
GTF2A2	39.1478	40.5423	45.222	45.4863	77.1865	42.7804	41.6373	55.1511	1.32456
TCEAL4	145.413	146.421	175.348	189.292	242.753	186.756	155.727	206.267	1.32454
DPYSL2	49.4757	42.5684	48.6506	78.9239	36.954	70.431	46.8983	62.103	1.32421
RP11-468E2.1	77.2108	64.0161	65.383	100.392	116.278	56.808	68.87	91.1594	1.32365
SMPD1	307.606	320.293	211.74	379.593	403.987	326.972	279.88	370.184	1.32265
HMGCR	47.0571	23.7625	81.8554	45.5475	44.3481	111.97	50.8917	67.2885	1.32219
LAMP2	211.848	192.299	188.845	269.203	252.684	262.109	197.664	261.332	1.3221
IGFBP7	28.5953	123.432	40.4602	42.4915	141.253	70.6688	64.1626	84.8045	1.32171
SPCS3	121.999	114.234	91.9972	180.239	154.184	99.1095	109.41	144.511	1.32082
TMEM59	110.18	87.2044	73.094	144.045	110.015	102.471	90.1594	118.843	1.31815
DDX3X	138.426	174.575	157.028	194.737	237.705	186.847	156.677	206.43	1.31755
FBXL5	58.1479	39.8253	60.1072	77.8258	61.9246	68.5197	52.6935	69.4234	1.31749
SEC11A	94.4066	73.0415	89.0864	114.112	116.299	107.557	85.5115	112.656	1.31744
ADAM10	69.2326	52.9218	60.5812	107.966	66.078	66.5827	60.9119	80.209	1.3168
H3F3A	176.655	120.351	238.061	218.591	199.216	286.676	178.356	234.827	1.31662
PPIF	48.627	69.205	50.3794	59.0838	117.616	44.7074	56.0705	73.8023	1.31624
NPR2	64.6889	42.9838	54.2768	71.5541	78.7338	62.7632	53.9832	71.0171	1.31554
WDR6	46.5867	63.1615	60.1248	53.2589	96.5829	73.494	56.6243	74.4453	1.31472
NDUFB1	49.3293	32.4002	49.6893	61.3878	52.8305	58.5589	43.8063	57.5924	1.31471
SNRNP200	55.601	48.7243	58.1904	66.3406	88.3633	58.7035	54.1719	71.1358	1.31315
PKIA	58.4603	18.7152	42.4449	76.1665	30.3229	50.5581	39.8735	52.3492	1.31288
C14orf1	64.8266	28.6017	81.8929	65.9329	64.8763	99.2996	58.4404	76.7029	1.3125
ATN1	114.226	104.562	131.058	131.464	155.608	171.869	116.616	152.98	1.31184
USP32	45.9477	35.44	44.916	52.6963	62.5116	49.9039	42.1012	55.0373	1.30726
PIP5K1A	49.3712	44.7399	54.173	62.2813	81.4526	49.8415	49.428	64.5251	1.30544
UNC13B	31.844	48.4232	46.2577	41.8178	73.1377	50.099	42.175	55.0181	1.30452
TMBIM4_1	36.787	44.64	41.307	43.205	70.3657	46.4695	40.9113	53.3467	1.30396
PFKM	62.0489	58.7082	53.9068	70.0212	103.493	54.2206	58.2213	75.9117	1.30385
IL10RB	54.9524	38.5869	45.0149	77.4915	43.7565	59.373	46.1847	60.207	1.30361
CTDSP2	150.314	93.3915	187.891	192.273	108.707	261.494	143.865	187.492	1.30324
ABRACL	27.699	52.6654	51.387	44.5448	69.5054	57.5958	43.9171	57.2153	1.3028
ALAD	55.608	46.0037	59.327	63.2927	73.2936	73.0805	53.6462	69.8889	1.30277
TMEM179B	69.9392	47.7469	51.3897	86.3228	70.1782	63.7351	56.3586	73.412	1.30259
ISY1-RAB43	45.4772	36.3625	37.1533	60.6676	45.752	48.5788	39.6643	51.6661	1.30258
TNKS2	51.9482	48.7409	54.8062	73.049	66.3429	63.029	51.8318	67.4737	1.30178
BHLHE40	99.6211	26.9253	105.591	85.0032	84.6003	132.422	77.379	100.675	1.30106
YTHDF2	61.9455	72.2251	72.1944	85.1074	106.321	76.9832	68.7883	89.4707	1.30067
PPP6R2	34.7633	42.1307	42.9859	43.1316	64.874	47.8841	39.96	51.9632	1.30038
EIF3E	210.355	129.742	239.64	292.895	156.409	304.327	193.246	251.21	1.29995
C6orf48	139.927	162.058	155.027	180.11	160.421	252.991	152.337	197.841	1.2987
TINF2	47.83	55.1534	69.9591	55.2684	76.0471	93.0519	57.6475	74.7891	1.29735
TSPAN3	74.3567	101.015	65.2339	91.9753	132.686	87.4566	80.2019	104.039	1.29722
PODN	14.2708	121.89	34.8132	61.6627	57.9036	102.153	56.9915	73.9065	1.2968
PTGR1	76.6101	57.6496	84.1643	117.945	70.8967	94.381	72.808	94.4077	1.29667
AK1	79.1282	67.9322	73.5574	92.2481	87.163	106.563	73.5393	95.3247	1.29624
LBH	241.432	87.8701	214.804	370.123	65.9572	269.054	181.369	235.045	1.29595
SPG21	56.2764	65.7795	77.2384	75.5178	94.2548	88.3686	66.4314	86.0471	1.29528
AKAP12	27.3479	54.0202	61.1285	43.3044	75.0025	66.2459	47.4989	61.5176	1.29514
IFNAR1	48.0902	44.6391	50.2755	57.2668	70.9394	56.9798	47.6683	61.7287	1.29496
TMEM214	93.0077	98.809	84.2804	107.398	153.236	96.8982	92.0324	119.177	1.29495
SNX19	38.2607	57.0645	56.5594	65.1957	62.606	68.8475	50.6282	65.5497	1.29473
GYPC	56.9372	49.1135	75.3671	62.5078	76.3941	95.8442	60.4726	78.2487	1.29395
JAM3	157.851	136.853	94.9732	216.662	140.015	147.375	129.893	168.017	1.29351
NDUFB9	74.1492	67.7625	90.5259	95.3103	111.178	94.1486	77.4792	100.212	1.29341
TMEM159	45.5609	60.3231	36.9082	72.6557	66.3157	45.6374	47.5974	61.5363	1.29285
NFIL3	219.126	38.8416	214.614	206.425	66.7301	337.383	157.527	203.513	1.29192
EXT2	140.019	124.051	92.4862	164.04	188.621	107.274	118.852	153.312	1.28994
CD2BP2	50.9464	58.074	61.2618	68.2185	86.1078	65.1403	56.7607	73.1555	1.28884
TCEA1	94.0983	77.1131	132.035	127.293	128.651	134.849	101.082	130.264	1.2887
SMARCA5	54.1882	55.6593	60.7557	77.324	77.4918	64.8679	56.8678	73.2279	1.28769
RBM4	41.1311	44.3773	47.0153	55.9905	58.6828	55.6643	44.1746	56.7792	1.28534
CTSD	731.637	895.768	704.472	773.049	1285.49	936.849	777.292	998.462	1.28454
NUMA1	52.0632	36.7086	58.209	52.875	60.5758	75.3148	48.9936	62.9218	1.28429
BAZ1B	61.0875	62.7772	84.6157	87.3041	95.8447	84.5161	69.4935	89.2217	1.28389
PGPEP1	50.7472	42.5361	44.1222	56.4584	59.1616	60.7315	45.8018	58.7838	1.28344
TFRC	74.0432	215.991	111.861	125.89	268.293	121.579	133.965	171.921	1.28333
COPZ2	140.665	158.141	85.5716	200.387	162.63	130.06	128.126	164.359	1.28279
TMEM60	66.1069	60.2054	75.3475	93.8798	79.039	85.7287	67.2199	86.2158	1.28259
RTF1	50.7768	52.6167	57.9233	62.5369	87.5202	56.8383	53.7723	68.9651	1.28254
HEXA	44.2681	66.7083	58.9165	58.4403	67.6108	91.8027	56.631	72.6179	1.2823
EPDR1	89.1597	92.9898	33.9498	144.896	84.3468	47.7915	72.0331	92.3449	1.28198
TUG1	75.7814	80.3469	101.871	110.616	95.063	124.957	85.9999	110.212	1.28154
FCGRT	44.9608	43.7335	45.6349	53.4871	48.1787	70.4251	44.7764	57.3636	1.28111
CBX6	47.394	95.3743	69.9289	72.5476	105.286	94.6057	70.8991	90.8131	1.28088
DDOST	590.923	495.26	535.27	668.835	762.273	645.545	540.484	692.217	1.28074
SGTA	47.0512	53.6388	53.5737	47.3362	97.9543	52.2326	51.4212	65.841	1.28042
LRPAP1	73.3133	72.7457	45.032	84.0481	99.2901	61.2044	63.697	81.5142	1.27972
ANKMY2	49.2957	37.3263	43.4598	57.677	48.4627	60.1352	43.3606	55.425	1.27823
IGF2R	96.8347	200.866	75.5877	153.533	226.572	96.9879	124.43	159.031	1.27808
PGD	150.302	251.513	183.445	220.564	288.392	238.703	195.087	249.22	1.27748
ZFAS1	82.7156	65.3359	94.9191	109.246	64.2216	136.849	80.9902	103.439	1.27717
MLEC	241.698	203.655	163.645	270.58	347.656	159.231	203	259.156	1.27663
UBE2Q1	63.7296	61.367	64.1457	75.0837	97.5106	68.9532	63.0808	80.5158	1.27639
MKRN1	55.9399	39.075	56.8604	69.3272	52.8116	71.7132	50.6251	64.6173	1.27639
POLR1D	52.4376	23.6786	50.0978	66.8217	30.8834	63.3726	42.0713	53.6926	1.27623
CNOT1	77.3243	66.5276	77.0269	89.6916	115.564	76.4443	73.6262	93.9	1.27536
PPT1	98.8019	101.19	85.5506	128.035	133.47	102.158	95.181	121.221	1.27358
PHLDA3	92.4666	79.1419	92.4426	100.821	104.519	130.917	88.017	112.086	1.27345
LPIN1	30.7643	37.0266	64.9611	38.1694	39.6432	91.1358	44.2506	56.3161	1.27266
EPAS1	280.736	472.654	184.462	476.505	365.617	351.287	312.617	397.803	1.27249
PBX2	50.4095	31.6233	59.3095	53.9063	63.3235	62.5053	47.1141	59.9117	1.27163
FBXW11	51.6906	41.8842	44.0109	61.5829	64.4096	48.9292	45.8619	58.3073	1.27137
PPP3R1	82.8302	75.141	95.1562	141.407	90.7302	89.6325	84.3758	107.256	1.27118
NDFIP1	55.4896	81.3061	58.1906	84.5686	96.5571	66.6542	64.9954	82.5933	1.27076
CNIH1	130.243	85.2037	99.4247	157.581	114.647	127.714	104.957	133.314	1.27018
PPA2	39.1012	39.0915	46.569	48.6385	59.673	50.1054	41.5873	52.8056	1.26975
LTA4H	49.091	37.2899	49.6118	61.609	58.077	52.9172	45.3309	57.5344	1.26921
INPPL1	63.0771	59.2119	63.4322	69.7959	94.8543	70.7251	61.9071	78.4584	1.26736
NT5C2	42.8153	61.6716	44.2628	62.7595	76.8388	48.8692	49.5832	62.8225	1.26701
SARAF	208.699	211.398	177.457	263.305	289.275	204.38	199.185	252.32	1.26676
SGCE	45.6346	39.5966	79.0801	62.7281	44.5802	100.79	54.7704	69.3662	1.26649
PRDX5	551.651	532.795	756.989	717.64	708.455	905.342	613.812	777.146	1.2661
PABPN1	36.2438	46.3035	65.5089	45.9359	65.3078	76.1461	49.352	62.4633	1.26567
OS9	258.834	247.055	247.677	320.081	295.819	337.553	251.189	317.818	1.26526
F2RL2	59.2275	234.328	164.258	99.8717	318.839	160.458	152.605	193.056	1.26507
CPQ	45.3837	64.5319	51.2684	63.4505	61.0546	79.355	53.728	67.9534	1.26477
MAP2K2	94.643	68.6616	108.302	114.959	108.897	119.65	90.5356	114.502	1.26472
ZDHHC20	51.8872	39.0213	43.8357	61.1198	58.9881	50.2754	44.9148	56.7944	1.26449
SMARCB1	50.4717	43.815	80.006	56.8699	76.8518	86.6164	58.0976	73.446	1.26418
PRCP	93.8979	80.2026	65.7373	129.597	91.5046	82.0154	79.946	101.039	1.26384
ITM2C	294.038	166.099	181.451	353.066	210.009	247.171	213.863	270.082	1.26288
KRCC1	54.7964	52.0266	77.1354	73.5546	61.344	97.2966	61.3195	77.3984	1.26222
EBPL	63.8993	36.0143	52.9992	77.9246	51.2337	63.7587	50.9709	64.3057	1.26161
NUCB2	72.8592	46.6784	62.7181	77.8142	72.7125	79.3553	60.7519	76.6273	1.26132
CLCN3	65.7493	72.4066	66.1471	80.4726	96.5933	80.6147	68.101	85.8935	1.26127
SSC5D	41.9013	28.561	52.2943	44.8907	31.4846	78.4297	40.9189	51.6017	1.26107
PACSIN2	53.0896	46.4929	47.8095	61.395	80.0236	44.2707	49.1307	61.8964	1.25983
MAZ	37.6157	39.5552	80.8602	51.9688	52.2839	94.8383	52.677	66.3637	1.25982
PAIP1	66.8266	79.2077	107.118	95.3382	100.453	123.091	84.384	106.294	1.25965
SLC3A2	23.1133	57.2255	57.4625	41.6937	64.0445	67.7859	45.9338	57.8414	1.25923
FAM21C	52.2806	42.4593	73.8109	72.1201	57.9035	82.149	56.1836	70.7242	1.2588
LAMB1	298.331	412.395	288.908	562.585	313.301	382.264	333.212	419.383	1.25861
CTNNAL1	94.5094	70.4049	89.1737	96.4703	152.738	70.5824	84.696	106.597	1.25858
HBP1	51.859	33.9643	49.2134	69.7597	30.0219	70.1573	45.0122	56.6463	1.25846
MEGF8	43.2915	31.8967	49.2187	46.3792	49.6431	60.3764	41.469	52.1329	1.25715
RAB9A	71.1156	75.3441	63.2764	91.5511	98.9884	73.1091	69.912	87.8829	1.25705
PYURF	60.9022	47.478	58.7081	68.9679	83.0936	57.966	55.6961	70.0092	1.25698
CHPF	131.606	252.148	181.871	122.078	378.853	209.935	188.542	236.955	1.25678
RPS27	2379.09	1660.05	2696.95	3025.06	2020.06	3419.91	2245.36	2821.68	1.25667
ARMCX3	129.281	174.107	152.909	194.208	188.511	190.402	152.099	191.041	1.25603
ATP6V0D1	46.5218	87.1084	42.9072	54.9735	117.822	48.9185	58.8458	73.9045	1.2559
ARSA	38.7054	51.3466	47.9494	40.9407	62.1789	70.1825	46.0005	57.7674	1.2558
EIF4B	485.616	258.949	544.124	604.119	335.316	678.842	429.563	539.425	1.25575
GNAQ	46.9406	44.7139	54.2478	63.2868	65.369	54.4818	48.6341	61.0459	1.25521
PLAA	35.6142	50.4513	42.5798	46.6895	72.0326	42.7523	42.8817	53.8248	1.25519
SSR2	165.36	107.411	144.48	197.18	153.278	173.093	139.083	174.517	1.25476
DHRS7	102.368	57.3535	41.5382	94.79	91.3354	66.4008	67.0867	84.1754	1.25473
CDC25B	38.0155	67.2172	72.8014	59.5261	59.247	104.361	59.3447	74.3782	1.25332
RPL17-C18orf32	152.66	181.621	155.518	215.445	212.502	185.891	163.266	204.613	1.25325
RRAGC	65.2191	81.4801	78.6844	94.4265	106.968	81.0255	75.1278	94.14	1.25306
RAB12	46.5636	40.6506	53.7898	65.2429	54.478	56.8556	47.0013	58.8588	1.25228
VPS18	35.3664	67.8078	43.1504	48.6585	87.457	47.0491	48.7749	61.0548	1.25177
GOLGB1	53.6762	45.251	45.9338	60.0911	68.2011	53.0379	48.287	60.4434	1.25175
PPP6C	40.8406	40.6499	46.9891	51.6377	57.3629	51.7877	42.8265	53.5961	1.25147
MEGF9	69.4728	37.555	36.8927	90.5534	41.9998	47.5391	47.9735	60.0308	1.25133
NFIX	148.726	129.753	222.399	177.48	183.208	265.884	166.959	208.857	1.25095
DDIT3	61.3128	125.208	113.589	113.064	127.925	134.353	100.036	125.114	1.25069
FAM103A1	40.5299	43.2013	54.1707	48.2685	73.808	50.3753	45.9673	57.484	1.25054
PPP2R5D	71.7542	64.8613	79.7497	82.5864	101.331	86.5764	72.1217	90.1646	1.25017
FAM21A	59.4244	103.319	78.8454	79.1364	136.062	86.6112	80.5297	100.603	1.24927
ZCCHC24	75.6773	89.5512	102.215	96.556	97.7251	139.517	89.1479	111.266	1.24811
TRAF7	66.4309	65.6927	97.8185	74.3518	95.5581	117.048	76.6474	95.6526	1.24796
ATP6V1C1	54.0576	80.6702	55.6921	77.5111	94.2609	65.8125	63.4733	79.1948	1.24769
USP11	50.7645	45.9127	45.5126	50.5748	77.1609	49.6399	47.3966	59.1252	1.24746
APP	894.3	720.663	759.807	1127.16	871.208	963.353	791.59	987.24	1.24716
PPP1CC	68.5479	34.3993	73.884	70.3485	83.0782	67.0701	58.9437	73.499	1.24693
DNAJC3	39.7085	65.4188	35.809	54.784	82.5538	38.2455	46.9787	58.5277	1.24583
DDX17	69.0207	82.8427	96.293	85.0548	92.6585	131.433	82.7188	103.049	1.24577
HIST2H2AA3	137.653	208.001	79.2857	99.5254	355.762	74.0544	141.646	176.447	1.24569
BZW2	45.5261	51.2828	60.6699	64.917	58.7308	72.4808	52.493	65.3762	1.24543
SEC31A	194.259	186.765	185.685	251.795	232.253	221.745	188.903	235.264	1.24542
SEPN1	236.574	202.369	210.97	277.41	287.223	244.778	216.638	269.804	1.24542
NUCB1	303.246	283.345	316.122	356.95	328.881	438.266	300.904	374.699	1.24524
TAPBP	137.871	114.425	147.93	137.48	198.012	162.813	133.408	166.102	1.24506
DDIT4	185.229	54.7515	246.756	152.481	152.599	300.418	162.246	201.833	1.24399
FLOT2	132.536	129.321	131.687	147.527	203.427	138.497	131.181	163.15	1.2437
PDLIM1	467.816	263.797	182.392	519.711	418.918	197.75	304.668	378.793	1.2433
NONO	210.688	163.419	259.704	249.833	253.12	284.216	211.27	262.39	1.24196
SPTBN1	114.489	84.3163	78.8581	138.896	129.708	76.1309	92.5544	114.912	1.24156
EMC7	196.816	214.13	123.885	222.473	311.884	129.402	178.277	221.253	1.24106
WDR82	71.1008	66.9496	86.6639	91.1613	98.2746	89.429	74.9048	92.955	1.24098
HIGD2A	281.027	244.311	322.79	290.944	366.129	395.314	282.709	350.795	1.24083
SNTA1	75.1577	33.1655	82.9045	83.1958	61.0015	93.0798	63.7426	79.0923	1.24081
AMFR	81.1543	73.6457	62.333	93.8543	107.859	67.6955	72.3777	89.8029	1.24075
DAB2	184.127	242.767	169.15	257.929	273.637	207.422	198.681	246.33	1.23982
RPS4X	1263.2	908.742	1511.05	1534.4	1176.82	1853.61	1227.66	1521.61	1.23944
AKIRIN1	58.3065	97.5078	71.7921	74.1132	141.682	66.1458	75.8688	93.9803	1.23872
SQSTM1	281.809	845.691	469.488	478.317	927.111	572.767	532.33	659.398	1.2387
YWHAH	139.082	133.794	163.276	126.518	273.351	140.365	145.384	180.078	1.23864
TCTN3	129.626	139.902	81.5637	153.037	174.736	107.011	117.031	144.928	1.23838
PRKAR1A	266.774	216.971	206.983	299.502	323.038	232.186	230.243	284.909	1.23743
TIPRL	45.3805	56.2068	63.8974	52.7474	86.3609	65.6554	55.1616	68.2546	1.23736
H3F3B	253.538	180.026	366.75	284.691	333.561	371.944	266.771	330.065	1.23726
TMEM167A	86.1028	88.4786	96.9609	118.071	111.964	105.833	90.5141	111.956	1.23689
MRFAP1L1	81.6249	87.3035	96.5211	106.186	115.634	106.401	88.4832	109.407	1.23647
NDUFA4	111.52	108.922	122.463	129.759	149.283	144.737	114.302	141.26	1.23585
RTCB	78.6061	94.3196	96.4865	100.481	137.849	94.5012	89.8041	110.944	1.2354
SIRPA	85.0551	90.7629	71.9905	129.473	82.5389	94.011	82.6028	102.008	1.23492
NBAS	44.8096	37.6192	40.6954	54.5926	50.9208	46.4959	41.0414	50.6698	1.2346
NR2F2	99.6859	58.5023	114.533	113.935	114.104	108.654	90.9072	112.231	1.23457
MATR3_1	73.6401	57.1107	86.0207	93.2652	85.8603	88.3595	72.2572	89.1617	1.23395
GNA13	61.2525	60.4464	61.6122	88.6811	65.9364	71.4239	61.1037	75.3471	1.2331
PLBD2	207.857	178.731	160.697	225.938	267.487	181.306	182.428	224.91	1.23287
CUL4B	71.3431	49.3966	79.4492	89.5869	72.6654	84.5465	66.7296	82.2663	1.23283
CLIP3	175.796	154.529	179.347	211.232	216.099	200.913	169.891	209.415	1.23265
KCTD3	44.0873	32.4767	47.7731	59.6361	37.39	56.167	41.4457	51.0644	1.23208
TNPO2	62.5898	83.1542	71.172	67.7118	127.482	71.9559	72.3053	89.05	1.23158
TAF7	134.235	179.801	165.107	170.143	249.122	170.706	159.714	196.657	1.2313
TMEM183A	35.6204	41.4294	46.5503	47.5867	48.1059	56.4785	41.2	50.7237	1.23116
ASCC3	44.4615	52.6552	32.5785	57.619	68.724	33.3035	43.2317	53.2155	1.23094
HSPA1B	60.0363	153.603	71.9421	81.7958	171.347	98.374	95.1937	117.172	1.23088
PAMR1	362.765	373.83	165.106	576.668	262.393	270.052	300.567	369.704	1.23002
CD276	116.954	166.393	136.048	152.077	203.124	160.605	139.798	171.935	1.22988
CCNI	272.334	115.397	293.739	326.684	152.951	357.908	227.156	279.181	1.22903
TTC3	98.9176	72.9027	106.722	125.213	93.5775	123.457	92.8474	114.083	1.22871
ALCAM	168.602	105.323	181.967	210.714	123.36	225.933	151.964	186.669	1.22838
IFNGR2	90.1877	62.3904	85.1344	99.5065	101.114	91.371	79.2375	97.3306	1.22834
DNAJA1	168.503	228.031	224.917	215.128	322.929	225.086	207.15	254.381	1.228
CASP3	50.5496	41.6421	38.1278	60.3603	56.505	43.1408	43.4398	53.3354	1.2278
SCP2	70.2284	81.4282	79.0663	103.802	86.1762	93.1981	76.9076	94.3922	1.22734
ANKIB1	59.4163	45.2077	50.7186	82.7444	49.1033	58.7993	51.7809	63.549	1.22727
NR3C1	76.9917	46.1593	62.9029	108.792	43.1946	76.3358	62.0179	76.1073	1.22718
PVRL2	76.2664	65.1427	81.1826	76.9191	121.698	74.3758	74.1972	90.9978	1.22643
TCEAL3	61.9892	77.739	84.1042	76.001	106.54	91.9702	74.6108	91.5038	1.22642
IDH2	119.494	33.8224	85.577	141.151	55.3967	96.4213	79.631	97.6562	1.22636
CLPTM1	96.7287	81.9976	71.0457	92.3243	140.387	73.493	83.2573	102.068	1.22594
GPX4	253.054	343.102	417.658	346.529	372.519	523.792	337.938	414.28	1.22591
SLC2A10	60.9796	46.869	54.2083	80.3487	50.4445	67.8372	54.019	66.2101	1.22568
PON2	71.6141	95.6917	72.3901	83.0964	126.904	83.7268	79.8986	97.909	1.22541
ADGRA2	112.059	105.971	181.155	150.846	123.113	215.205	133.062	163.055	1.22541
THY1	905.152	673.959	500.798	1208.32	734.986	604.817	693.303	849.373	1.22511
CALR	2402.18	2100.24	1836.57	2777.7	3422.58	1563.24	2113	2587.84	1.22473
PHF23	67.7175	76.931	77.0445	79.9533	108.396	83.1301	73.8977	90.4931	1.22457
EMC3	66.7537	48.1019	47.4534	76.6148	66.8519	55.1554	54.103	66.2074	1.22373
VCAN	110.297	73.5191	86.7501	151.443	92.2523	87.3814	90.1886	110.359	1.22364
ZKSCAN1	64.4732	41.386	49.5348	75.7774	56.9767	57.2412	51.798	63.3318	1.22267
COL4A2	164.471	128.601	95.9327	204.33	155.419	115.846	129.668	158.532	1.2226
DSTN	309.557	410.543	355.6	502.674	410.114	402.205	358.566	438.331	1.22245
ERGIC3	129.752	97.2837	93.5355	150.296	117.181	124.22	106.857	130.565	1.22187
AHCY	110.108	98.9088	118.328	112	173.879	114.002	109.115	133.294	1.22159
TMEM205	66.9712	37.702	62.1116	61.2767	87.3131	55.1505	55.5949	67.9134	1.22158
BAX	117.817	75.6648	117.351	126.266	115.095	138.333	103.611	126.565	1.22154
CNN3	522.549	348.431	781.361	590.152	640.819	787.427	550.78	672.799	1.22154
C5orf15	148.242	115.585	135.33	162.283	182.223	143.041	133.052	162.516	1.22144
MYLK	76.4684	101.599	134.177	131.447	78.0337	171.73	104.082	127.07	1.22087
UBA3	45.7963	37.3964	58.4774	62.0121	40.5823	70.3247	47.2234	57.6397	1.22058
PI4KB	59.4081	57.1708	71.8018	63.2928	96.963	69.6369	62.7936	76.6309	1.22036
CLTA	211.086	266.897	287.774	233.126	396.877	304.101	255.252	311.368	1.21984
RCN1	362.979	376.077	262.573	475.552	467.966	277.577	333.876	407.032	1.21911
ZMPSTE24	86.1771	88.3048	85.8369	113.189	108.848	95.2821	86.7729	105.773	1.21897
COPS3	54.3618	60.5725	69.4615	62.8344	94.7456	67.0098	61.4652	74.8633	1.21798
CAMLG	79.3464	80.5514	95.1788	99.117	90.1121	121.425	85.0255	103.551	1.21788
SLC25A3	161.181	130.906	186.612	186.26	182.775	213.936	159.566	194.324	1.21783
TKT	100.918	70.2971	136.581	133.05	76.0277	165.742	102.599	124.94	1.21775
LAMTOR4	68.9991	54.4878	83.1677	68.6943	85.5052	97.2997	68.8849	83.8331	1.217
SHOC2	55.5309	48.148	51.7786	72.9497	60.8336	55.2954	51.8191	63.0262	1.21627
APEX1	231.716	204.968	314.885	283.948	294.215	335.822	250.523	304.662	1.2161
PTP4A1	96.8421	136.526	96.5867	136.275	162.504	102.344	109.985	133.708	1.21569
PTDSS1	48.8335	45.1025	37.4705	66.2209	52.6948	40.8265	43.8021	53.2474	1.21564
GAS5	98.5657	60.6317	103.451	116.983	61.439	140.814	87.5493	106.412	1.21545
SLC39A9	63.1014	31.7925	46.906	70.2273	52.6476	49.4579	47.2666	57.4443	1.21532
MGAT2	24.1959	57.0749	85.7219	36.404	60.5904	105.95	55.6642	67.6482	1.21529
TPT1	1211.6	882.479	1483.88	1411.6	988.892	1947.54	1192.65	1449.35	1.21523
PRPF19	78.5365	84.557	97.117	79.3619	142.35	94.4671	86.7368	105.393	1.21509
NENF	118.95	118.753	119.093	144.056	135.635	153.82	118.932	144.504	1.21501
PPP2R4	101.161	88.7543	102.963	106.342	128.876	120.569	97.6258	118.596	1.2148
TOB1	52.1171	71.5662	70.8629	69.5284	89.6465	77.025	64.8488	78.7333	1.21411
COL6A3	935.258	411.183	752.476	1379.03	265.958	903.166	699.639	849.385	1.21403
MTRNR2L12	89.1796	144.844	65.5077	138.836	130.203	94.585	99.8437	121.208	1.21398
HNRNPUL2-BSCL2	93.4477	81.5321	99.5501	103.695	120.072	109.501	91.51	111.089	1.21396
PUM1	42.356	38.2092	44.452	51.3652	50.5541	49.8253	41.6724	50.5815	1.21379
SMARCD2	57.7768	51.3582	65.3557	70.1218	75.4728	66.1577	58.1635	70.5841	1.21355
DDRGK1	45.4157	60.3697	51.3694	49.0792	84.2955	57.2767	52.3849	63.5505	1.21314
RNF139	57.4498	47.8298	54.5217	64.187	70.9555	58.5817	53.2671	64.5747	1.21228
OAF	94.75	224.159	69.3828	121.703	267.202	81.8043	129.431	156.903	1.21226
DECR1	83.7806	64.6909	84.4398	95.3965	92.9764	93.9567	77.6371	94.1099	1.21218
RNF40	46.726	48.0802	53.5537	48.3955	75.1278	56.302	49.4533	59.9417	1.21209
TIMM8B	52.8001	72.6197	65.934	67.4522	84.6516	79.7809	63.7846	77.2949	1.21181
FAM171A1	68.4497	40.8814	46.316	98.6307	38.2869	51.6918	51.8823	62.8698	1.21178
SELM	78.6148	123.166	90.2309	101.441	124.483	127.75	97.3373	117.891	1.21116
AHCYL1	83.959	73.5885	92.8566	86.1094	125.889	91.2526	83.468	101.084	1.21105
TMX3	45.549	50.8287	45.478	65.2321	50.3265	56.1	47.2852	57.2195	1.21009
SNHG5	151.213	17.811	301.808	170.098	20.8247	378.745	156.944	189.889	1.20992
ARRDC4	50.3114	80.459	32.3408	67.0189	87.0748	43.1462	54.3704	65.7466	1.20924
ATP6V0E1	577.364	648.677	364.917	754.831	717.164	451.314	530.32	641.103	1.2089
SERPINB6	148.841	87.4863	104.466	153.714	149.897	108.303	113.598	137.305	1.20869
RPL36AL	708.133	508.172	736.242	901.965	611.753	845.764	650.849	786.494	1.20841
ATF6B	92.5299	88.9216	97.2351	88.0341	123.845	124.835	92.8955	112.238	1.20822
NSF	86.3554	102.472	71.9102	96.1207	148.199	70.5932	86.9126	104.971	1.20778
APH1A	107.143	88.234	113.408	123.386	130.539	118.986	102.928	124.304	1.20767
PIGT	204.701	213.259	235.879	223.818	253.027	312.645	217.946	263.163	1.20747
YBX3	52.3837	52.6335	67.2311	62.8637	59.2228	85.838	57.4161	69.3082	1.20712
ZER1	64.9631	54.795	57.481	63.2627	84.2624	66.3643	59.0797	71.2965	1.20678
ATXN2L	43.0272	49.8192	63.1988	41.7358	84.759	61.712	52.0151	62.7356	1.2061
COX7C	226.356	164.437	238.474	256.012	222.269	280.442	209.756	252.908	1.20572
MORF4L1	184.521	140.691	201.916	248.485	167.741	219.299	175.709	211.841	1.20564
RAB13	366.235	313.229	542.362	454.161	412.379	606.273	407.275	490.938	1.20542
BLOC1S2	43.8982	61.9472	46.117	61.3716	69.0261	52.758	50.6541	61.0519	1.20527
PHPT1	138.048	103.471	159.577	138.769	146.863	197.743	133.698	161.125	1.20514
TMEM141	54.9786	56.5815	56.559	61.6936	74.0809	66.8139	56.0397	67.5294	1.20503
AARS	78.8001	147.928	153.558	148.933	167.636	141.39	126.762	152.653	1.20425
SLC39A7	290.097	286.253	287.012	309.336	416.261	313.978	287.787	346.525	1.2041
LSM10	32.2098	55.9682	48.2242	38.5051	70.8477	54.8704	45.4674	54.7411	1.20396
VAMP7	90.5722	84.1082	80.8111	126.258	100.205	81.0475	85.1639	102.503	1.2036
WTAP	37.6324	33.9974	54.7174	42.8779	46.6364	62.4964	42.1157	50.6702	1.20312
TCEAL7	82.7671	51.6046	95.8793	94.944	86.0266	95.895	76.7503	92.2885	1.20245
PPP1CB	126.5	82.8481	143.424	159.684	127.857	136.309	117.591	141.283	1.20148
SEC63	56.7478	66.6898	61.0397	78.4507	78.7971	64.334	61.4924	73.8606	1.20113
DCN	416.552	524.283	218.137	750.767	209.454	431.669	386.324	463.963	1.20097
DDX5	79.4324	207.728	154.972	120.27	199.167	211.507	147.377	176.981	1.20087
GNAS	255.23	238.822	269.651	290.623	301.001	325.049	254.568	305.558	1.2003
LMAN2L	61.0016	36.3906	38.0868	67.4022	57.0397	38.1267	45.1596	54.1895	1.19996
PPIB	1368.12	1143.67	1011.54	1596.14	1349.39	1280.63	1174.44	1408.72	1.19948
ADNP	44.0624	33.8565	54.6269	53.9447	47.4371	57.5521	44.1819	52.978	1.19909
DKK3	1436.71	908.514	734.908	1725.4	959.579	1008.06	1026.71	1231.01	1.19899
EXOC2	50.5947	41.6558	36.2554	54.925	60.2283	38.8325	42.8353	51.3286	1.19828
MGST1	91.4022	92.3548	86.5038	133.029	109.14	81.609	90.0869	107.926	1.19802
ZNF664	33.7479	43.0812	71.8185	46.0521	55.0926	76.9359	49.5492	59.3602	1.19801
NDUFS5	792.326	757.04	1034.07	929.818	1141.35	1023.11	861.144	1031.42	1.19774
CIZ1	57.8542	56.9075	84.526	60.5375	83.8129	94.2989	66.4292	79.5498	1.19751
PAM	254.706	223.612	203.135	312.635	249.017	254.343	227.151	271.998	1.19743
POLR2B	76.7151	65.9101	79.3299	84.2886	100.02	81.3472	73.985	88.552	1.19689
FAM127C	63.6124	60.6596	82.4074	83.0045	65.8868	98.4719	68.8932	82.4544	1.19684
HADHB	178.766	153.473	151.539	199.227	207.703	172	161.259	192.977	1.19669
LY96	145.336	133.574	93.9531	160.986	154.959	129.81	124.288	148.585	1.19549
PLEKHM2	74.5771	106.452	95.3078	96.1928	109.147	124.886	92.1122	110.075	1.19501
KDM1A	66.4793	57.6989	90.1324	80.6641	88.8884	86.5055	71.4369	85.3526	1.1948
C1orf122	38.7926	52.0325	45.976	47.0334	59.4246	56.9691	45.6004	54.4757	1.19463
FAM168B	89.2738	93.947	111.845	115.203	119.234	117.923	98.3553	117.454	1.19418
F2RL1	46.3258	36.8135	52.5935	50.9059	46.7281	64.4349	45.2443	54.023	1.19403
ATP6V1G1	181.176	307.822	183.991	243.342	345.032	215.036	224.33	267.803	1.19379
NUDT21	62.0006	49.8621	80.7875	73.0482	78.0472	78.8862	64.2167	76.6606	1.19378
CHMP1B	47.1284	47.7379	51.4682	55.1939	55.0684	64.3746	48.7782	58.2123	1.19341
TMEM127	66.2082	66.7475	57.2871	71.3535	96.2321	59.3994	63.4143	75.6617	1.19313
SLC31A1	58.939	112.416	61.5323	98.8441	111.426	67.4784	77.629	92.5827	1.19263
MBTPS1	75.9686	66.0448	62.278	99.9926	76.0512	67.4894	68.0971	81.1777	1.19209
API5	86.8828	91.9641	105.07	100.335	137.571	100.546	94.6389	112.817	1.19208
HSP90B1	1353.96	867.661	991.426	1357.27	1577.67	894.984	1071.02	1276.64	1.19199
TOB2	69.973	58.05	76.3251	70.5816	90.716	82.2744	68.1161	81.1907	1.19195
HSPH1	37.4619	71.9543	38.7303	35.4475	108.713	32.3973	49.3822	58.8525	1.19178
UBR5	50.8843	36.0936	43.0911	66.3662	39.4352	49.2025	43.3563	51.668	1.1917
ARHGDIB	104.873	23.6296	48.6538	130.158	41.0658	39.8804	59.052	70.3681	1.19163
PQBP1	41.4693	32.8122	51.9943	43.354	53.3507	53.7154	42.0919	50.14	1.1912
EIF4A2	192.057	135.364	166.623	231.781	129.939	226.35	164.681	196.023	1.19032
RHOQ	186.94	218.282	203.11	255.046	222.108	246.893	202.777	241.349	1.19022
RALA	91.3484	149.541	100.511	135.362	129.117	141.858	113.8	135.446	1.19021
OXA1L	80.4678	71.5507	95.2695	87.688	97.3117	109.306	82.4293	98.1019	1.19013
NDUFB11	109.684	76.1938	141.19	101.732	133.179	154.279	109.023	129.73	1.18993
LAMB2	257.65	135.194	188.925	244.2	212.55	235.153	193.923	230.635	1.18931
VAC14	26.4014	80.8184	40.8569	25.1613	110.938	39.9615	49.3589	58.6868	1.18898
BACE1	92.2549	96.0164	68.5833	124.146	91.2197	90.0143	85.6182	101.793	1.18892
ASNA1	178.869	167.913	178.585	185.051	251.283	188.209	175.122	208.181	1.18878
MAT2A	36.8526	135.64	90.1149	65.9071	108.812	137.293	87.5358	104.004	1.18813
SND1	197.616	170.484	189.597	216.263	261.104	185.036	185.899	220.801	1.18775
EFCAB14	73.6411	75.4911	72.463	85.3957	93.7208	84.0471	73.8651	87.7212	1.18759
SHMT2	66.932	60.7192	122.856	85.9188	104.945	106.604	83.5023	99.1558	1.18746
SFPQ	44.38	41.3418	65.8881	45.1717	74.2689	60.5878	50.5366	60.0094	1.18744
USP9X	58.9925	55.6524	50.0042	69.3097	75.6184	50.5352	54.883	65.1544	1.18715
C6orf89	90.7398	85.0445	71.3549	111.674	97.7912	83.915	82.3797	97.7936	1.18711
TXLNA	74.2917	106.27	93.3545	94.9912	123.334	106.758	91.3054	108.361	1.1868
FBXO18	41.8662	44.0165	45.3234	48.5444	59.6986	47.4284	43.7353	51.8905	1.18647
SARS	167.059	191.511	222.321	216.543	251.968	220.398	193.63	229.636	1.18595
SF3A1	46.0443	50.0473	51.7725	45.7575	78.7686	50.824	49.288	58.45	1.18589
MAN1A1	64.6868	67.8713	66.5965	111.358	47.162	77.6096	66.3849	78.7099	1.18566
HIAT1	50.4332	66.6085	75.4921	72.9543	69.3355	85.9455	64.1779	76.0784	1.18543
RB1CC1	40.8353	42.8378	55.1759	60.6587	42.5083	61.4103	46.283	54.8591	1.1853
TMEM63B	45.4239	60.977	40.4402	42.2017	86.2605	45.5451	48.947	58.0024	1.185
CD99L2	123.263	130.189	84.7585	152.701	140.407	107.602	112.737	133.57	1.18479
KIAA0196	87.3295	111.477	96.3149	118.178	129.921	101.494	98.3739	116.531	1.18457
SNAP23	45.4416	38.9659	50.6015	48.6324	65.0658	46.2177	45.003	53.3053	1.18448
SPON2	380.133	744.658	232.384	476.61	763.027	367.462	452.392	535.7	1.18415
COQ10B	56.9854	79.1068	54.4883	74.2675	91.2223	60.1708	63.5269	75.2202	1.18407
RP11-138I1.4	496.321	586.737	547.289	516.318	789.868	624.053	543.449	643.413	1.18394
SAT1	58.0366	191.906	72.0398	88.126	138.296	154.771	107.327	127.064	1.18389
EHD3	39.1629	54.5284	87.6533	35.2085	98.7543	80.6385	60.4482	71.5338	1.18339
P3H3	138.011	104.602	114.424	139.221	146.31	136.816	119.012	140.782	1.18292
FHL1	69.0381	40.7335	144.107	89.1013	64.9851	146.063	84.6262	100.05	1.18226
PDIA3	948.634	829.319	739.413	1030.89	1144.95	798.803	839.122	991.548	1.18165
RPS29	74.7031	49.7529	85.5681	93.137	52.9236	102.111	70.0081	82.7238	1.18163
MED4	48.6274	51.6374	62.3868	55.3529	70.0097	66.7909	54.2172	64.0512	1.18138
AVPI1	44.1916	35.3889	56.7763	46.385	62.6199	52.0207	45.4522	53.6752	1.18091
MAGT1	120.154	132.183	95.4536	147.639	146.565	116.271	115.93	136.825	1.18024
LRRC75A-AS1	516.477	365.371	574.264	578.534	427.055	712.774	485.371	572.788	1.1801
MAN2B2	51.7806	81.5198	59.3026	55.821	99.651	71.8002	64.201	75.7574	1.18
MGST3	81.4113	63.1043	67.3527	97.0015	74.5488	78.4384	70.6227	83.3296	1.17993
PBDC1	44.9081	55.615	63.593	54.4623	75.5886	63.5928	54.7054	64.5479	1.17992
TOMM70A	81.5318	69.2835	78.0895	89.1946	104.155	76.6563	76.3016	90.0019	1.17955
THBS2	223.297	247.665	236.564	311.337	128.348	394.402	235.842	278.029	1.17888
AGPAT1	154.21	120.013	130.312	152.249	187.677	136.922	134.845	158.949	1.17876
NDUFB6	87.1289	72.2514	95.6048	81.721	133.893	84.9438	84.995	100.186	1.17873
WBP1L	63.1151	50.0335	51.6151	71.9866	61.0437	61.164	54.9213	64.7314	1.17862
ABCC1	89.1805	107.835	116.175	145.684	92.9784	130.459	104.397	123.041	1.17858
DAZAP2	97.5939	78.8266	101.058	116.632	93.2635	117.136	92.4928	109.011	1.17858
G3BP2	111.102	110.862	96.0878	122.094	156.314	96.4358	106.017	124.948	1.17856
PCBP2	174.524	109.386	202.942	212.882	125.738	234.72	162.284	191.113	1.17765
YME1L1	111.806	107.403	111.267	128.71	152.69	107.74	110.159	129.713	1.17751
TNFRSF19	159.209	55.418	227.668	243.99	26.695	250.074	147.432	173.586	1.1774
SNX2	99.0698	77.6172	87.4238	119.756	95.2718	95.935	88.0369	103.654	1.17739
MEST	205.031	16.4865	16.9491	175.123	71.5896	34.0293	79.489	93.5807	1.17728
ZFAND3	84.2464	101.899	94.6674	105.611	116.955	107.928	93.6041	110.165	1.17692
KEAP1	44.3277	47.518	54.8668	54.7489	51.2775	66.635	48.9042	57.5538	1.17687
SLC2A4RG	62.1837	82.677	123.479	72.5631	94.9505	148.262	89.4466	105.259	1.17678
P4HB	1361.03	1196.21	1105.55	1363.21	1711.78	1234.15	1220.93	1436.38	1.17646
RAB3GAP1	65.1682	63.7241	60.0085	80.219	78.1708	63.6375	62.9669	74.0091	1.17537
PPP2R5A	53.4783	30.992	47.0998	62.7964	40.945	50.8926	43.8567	51.5447	1.1753
CYP51A1	139.777	84.1583	143.991	163.051	83.3442	185.901	122.642	144.099	1.17496
CTNND1	146.237	89.3923	128.501	167.756	137.268	122.783	121.377	142.602	1.17487
FAM3C2	99.9199	135.314	74.8664	121.004	149.619	93.6725	103.367	121.432	1.17477
TRIM22	41.8445	50.0545	42.379	59.8742	41.5344	56.2306	44.7593	52.5464	1.17398
SRGN	660.304	287.393	286.172	620.45	579.692	248.188	411.289	482.777	1.17381
NRBP1	83.2823	92.6201	101.213	94.1332	129.705	101.286	92.3717	108.375	1.17325
TAB2	65.6115	43.7273	62.3181	75.8379	58.3919	67.1364	57.219	67.1221	1.17307
QARS	115.815	77.1196	127.284	131.66	93.0628	150.848	106.739	125.19	1.17286
PDIA4	371.115	250.191	292.714	405.715	400.037	264.848	304.673	356.866	1.17131
WDFY1	74.0919	66.6341	56.8824	94.2378	77.3539	59.8417	65.8695	77.1445	1.17117
RNF7	89.2793	74.7668	75.0489	84.2689	123.114	72.5613	79.6983	93.3147	1.17085
ZRANB2	38.519	43.0504	48.7549	39.7359	63.755	48.9911	43.4414	50.8273	1.17002
MARVELD1	110.773	127.563	122.318	142.082	140.638	139.169	120.218	140.63	1.16979
AP1G1	48.1784	43.3837	41.001	51.1935	64.2278	39.6367	44.1877	51.686	1.16969
CHMP2B	52.195	54.3709	61.2144	65.2766	68.4526	62.4866	55.9268	65.4052	1.16948
NOMO1	253.902	230.53	148.896	271.253	314.1	155.089	211.109	246.814	1.16913
STT3A	142.136	92.4831	102.295	156.044	134.159	103.626	112.305	131.277	1.16893
RPL30	463.261	315.495	527.814	548.35	364.876	613.706	435.523	508.977	1.16866
ANO6	75.1155	40.8534	61.4464	88.1271	59.6419	59.5374	59.1384	69.1021	1.16848
GSK3B	45.4341	45.2362	42.8156	52.8707	56.0251	47.0336	44.4953	51.9765	1.16813
RPS9	398.896	228.978	485.998	417.488	296.497	586.955	371.291	433.646	1.16794
DMPK	36.9789	63.449	94.286	35.5636	83.9038	107.906	64.9046	75.791	1.16773
FBLN5	165.205	228.407	95.3491	236.076	217.302	117.588	162.987	190.322	1.16771
GABARAPL1	55.7925	111.21	64.8299	103.835	84.704	82.1352	77.2775	90.2248	1.16754
PRSS12	109.217	66.9448	89.5302	144.8	68.4225	96.9687	88.5639	103.397	1.16748
C4orf27	37.2678	39.3982	65.816	50.0908	51.488	64.7129	47.494	55.4306	1.16711
ARMCX1	94.614	106.142	106.971	126.495	106.408	126.233	102.576	119.712	1.16706
GINM1	111.174	136.989	106.406	139.813	137.676	136.243	118.19	137.911	1.16686
STC2	202.602	240.875	193.412	414.49	151.07	177.598	212.296	247.719	1.16686
CASC4	69.2467	75.0686	80.5868	83.888	95.4584	83.0348	74.9674	87.4604	1.16665
TMEM219	117.224	102.752	123.832	130.344	121.807	148.947	114.603	133.699	1.16663
RPS20	740.899	470.111	851.416	822.37	583.881	999.339	687.475	801.863	1.16639
HNRNPH2	196.495	186.791	189.008	236.947	217.582	212.89	190.765	222.473	1.16622
RRP36	71.1807	79.2685	93.6921	75.8552	121.819	87.0175	81.3804	94.8972	1.16609
OTUD5	60.5556	53.3885	62.6096	63.7615	72.9556	69.1503	58.8512	68.6225	1.16603
HIST1H2AC	166.061	213.493	96.7116	197.256	247.29	110.438	158.755	184.994	1.16528
HSD17B10	91.0254	119.639	94.4332	99.6917	164.226	91.5907	101.699	118.503	1.16523
ZFP91	87.6444	78.1517	115.892	105.109	121.738	101.38	93.896	109.409	1.16521
MRPL44	71.9952	62.08	67.4416	83.3177	84.4395	66.8959	67.1723	78.2177	1.16443
PRKCSH	292.207	206.432	280.217	290.335	290.897	325.364	259.619	302.198	1.16401
ATP5L	123.223	97.21	120.78	139.59	129.636	127.94	113.737	132.389	1.16399
SDF2	54.5836	44.9475	42.6985	57.6465	63.4544	44.4488	47.4099	55.1832	1.16396
UQCRB	68.417	51.2726	69.437	76.1357	65.8427	78.1571	63.0422	73.3785	1.16396
RAB8B	108.444	63.2057	84.6956	128.086	79.6557	90.5263	85.4485	99.4227	1.16354
ITGA7	45.0376	50.9042	127.036	39.6431	114.544	105.154	74.3258	86.4469	1.16308
GTF2I	54.986	60.7459	67.3206	65.8357	69.0023	77.9183	61.0175	70.9187	1.16227
TOR1A	42.3816	56.2727	44.4399	52.0789	68.9804	45.2126	47.698	55.4239	1.16198
DOCK1	46.3698	48.1292	57.4209	62.0235	52.0922	62.3337	50.64	58.8164	1.16146
GOLT1B	72.0554	61.3744	73.7143	83.7331	88.3876	68.2886	69.0481	80.1364	1.16059
BCL9L	61.6864	36.497	58.0494	53.1115	60.3294	67.7505	52.0776	60.3972	1.15975
ITFG1	62.5667	67.8453	50.95	80.5577	63.7503	65.9907	60.454	70.0996	1.15955
SDF4	239.259	279.365	200.705	274.175	308.822	251.075	239.776	278.024	1.15951
FASN	65.4923	88.002	144.142	50.8938	73.2477	220.637	99.212	114.926	1.15839
TGFB1I1	37.0082	41.7622	75.3034	41.6582	55.2768	81.5174	51.3579	59.4841	1.15823
PRRC2C	46.2368	47.2465	45.2152	48.6185	68.7835	43.2021	46.2328	53.5347	1.15794
RPS19	602.067	443.081	702.24	641.236	536.447	844.052	582.463	673.912	1.157
MRC2	188.891	218.427	229.513	194.716	228.527	313.399	212.277	245.548	1.15673
SF3A3	52.99	52.833	61.4757	57.3656	82.3722	53.7504	55.7662	64.496	1.15654
NDUFA2	74.6704	65.4248	73.944	74.8346	89.9536	82.7481	71.3464	82.5121	1.1565
TM2D2	61.1348	64.6495	48.0407	65.0357	81.6821	54.1635	57.9416	66.9604	1.15565
UQCRFS1	52.9691	62.5369	69.4439	64.6572	81.1504	67.913	61.65	71.2402	1.15556
H1FX	43.3496	29.883	101.093	51.5336	35.8903	114.014	58.1086	67.146	1.15553
PSME1	183.402	138.221	260.581	213.478	190.29	268.985	194.068	224.251	1.15553
PPARD	54.6661	39.5882	71.6638	53.9363	65.9061	71.7799	55.306	63.8741	1.15492
GNPTG	51.5997	63.2876	48.7091	51.3538	76.5378	61.0484	54.5321	62.98	1.15492
RP11-903H12.5	64.6824	20.2732	48.0925	69.8498	29.9667	53.8279	44.3494	51.2148	1.1548
PRSS23	133.996	63.2525	62.7498	159.631	76.6727	63.9414	86.6662	100.082	1.15479
NIPA2	41.8098	65.9155	57.1494	46.5979	102.849	40.9293	54.9582	63.4588	1.15467
NUCKS1	160.747	103.916	198.116	203.468	148.448	182.242	154.26	178.053	1.15424
RP11-667K14.4	58.2068	45.7349	48.7081	67.4313	79.6193	29.1317	50.8833	58.7274	1.15416
NFIC	64.6694	67.4011	91.1109	65.4757	89.2431	102.848	74.3938	85.8555	1.15407
EEF1G	2772.52	1820.45	2888.95	3028.81	2464.89	3139.68	2493.97	2877.79	1.1539
CPD	141.957	104.453	90.7168	145.37	156.673	86.9436	112.376	129.662	1.15383
SOD3	41.0141	105.59	44.1767	65.3751	54.1709	100.575	63.5935	73.3737	1.15379
SLFN5	57.9184	94.3081	69.9168	93.5004	86.2596	76.3713	74.0478	85.3771	1.153
CAT	122.138	99.9791	87.784	147.396	102.536	107.327	103.3	119.086	1.15282
MMP2	2516.03	3878.51	2841.06	3346.13	3096.3	4197.82	3078.53	3546.75	1.15209
AGRN	40.6614	31.5098	63.0703	39.7224	47.6012	68.4832	45.0805	51.9356	1.15206
HSPB1	613.266	828.49	931.989	610.49	1177.59	946.255	791.248	911.444	1.15191
PYCR1	48.7491	48.3205	79.0779	52.8606	74.3964	75.6017	58.7158	67.6196	1.15164
MAGED2	350.228	263.005	319.824	376.805	340.775	356.941	311.019	358.174	1.15161
TXNDC12	73.8006	58.3288	60.3721	70.0077	97.6271	54.0265	64.1672	73.8871	1.15148
SCAMP4	46.442	58.9486	49.238	45.9119	72.872	59.1987	51.5429	59.3276	1.15103
PALLD	95.4197	117.554	122.009	135.977	112.581	136.911	111.661	128.49	1.15071
ATP6V1E1	191.249	268.774	188.248	242.646	312.57	190.646	216.09	248.62	1.15054
BLOC1S6	54.1343	55.5679	60.0382	61.224	68.1576	65.9068	56.5801	65.0961	1.15051
ACTR10	52.2752	61.7684	66.7069	64.9734	73.9442	68.9749	60.2502	69.2975	1.15016
UBQLN2	56.4877	57.2124	63.5281	64.7725	74.5016	64.556	59.0761	67.9434	1.1501
CD63	2327.69	1885.85	1523.4	2617.8	2111.39	1867.58	1912.31	2198.92	1.14988
RP11-49K24.6	55.2337	57.2713	70.9356	52.5421	81.4623	76.8894	61.1469	70.2979	1.14966
TMEM256	126.701	75.6065	170.449	121.725	113.593	193.189	124.252	142.836	1.14956
MFGE8	455.526	588.013	471.224	541.998	591.697	607.183	504.921	580.293	1.14927
FKBP9	283.733	268.051	204.207	351.935	272.514	244.171	251.997	289.54	1.14898
FRG1	49.2312	56.9203	70.6552	62.1659	71.7986	69.1831	58.9356	67.7159	1.14898
ASAP1	71.3998	65.4604	58.0459	75.8941	89.8124	58.1967	64.9687	74.6344	1.14878
CIR1	46.4626	39.3186	49.0332	53.6116	42.3931	58.8527	44.9382	51.6191	1.14867
HNRNPU	150.593	118.004	172.446	181.815	155.195	169.582	147.014	168.864	1.14862
ASNSD1	59.6508	68.9916	78.064	84.3635	76.9459	76.1176	68.9021	79.1424	1.14862
LSS	76.0756	77.42	113.065	79.585	64.4481	162.131	88.8535	102.055	1.14857
RPL13A	2423.35	1419.69	2701.86	2568.15	1621.5	3325.02	2181.63	2504.89	1.14817
TEX261	111.37	106.09	85.8816	118.01	138.57	91.5961	101.114	116.059	1.1478
FXR2	46.0477	49.1719	47.0875	41.361	82.3932	39.5602	47.4357	54.4381	1.14762
FXR1	62.1736	39.3927	62.4247	70.6738	49.8711	67.5686	54.6637	62.7045	1.1471
ST13	375.578	258.616	367.003	419.477	333.371	395.088	333.732	382.645	1.14656
MYL6B	90.9899	35.6778	102.088	93.9547	62.3611	105.889	76.252	87.4015	1.14622
SUPT6H	63.5907	71.2058	53.4914	66.7635	94.7933	54.2424	62.7626	71.9331	1.14611
RPL31	301.065	209.557	330.672	340.726	221.089	402.326	280.431	321.38	1.14602
TP53INP2	66.6257	62.319	57.1475	64.1488	78.0257	71.0658	62.0307	71.0801	1.14588
COX7A1	76.7829	84.7338	64.1011	81.6177	92.9558	83.9059	75.2059	86.1598	1.14565
MRPL40	51.8633	36.7842	54.2508	56.9703	50.4163	56.3064	47.6328	54.5643	1.14552
GAMT	64.9455	44.9974	65.3805	54.0228	72.353	74.4186	58.4411	66.9314	1.14528
BAALC	59.7021	36.8777	70.4581	90.0547	23.5782	77.5947	55.6793	63.7425	1.14482
C17orf89	49.5276	61.1242	49.0614	51.1979	76.6292	55.0126	53.2377	60.9466	1.1448
RAB5B	117.852	96.5184	110.517	121.812	131.109	118.987	108.296	123.969	1.14473
SLC44A2	180.714	190.378	181.795	202.025	231.216	199.297	184.295	210.846	1.14407
C14orf166	45.1479	49.1969	66.3292	54.8933	61.9323	66.9677	53.558	61.2645	1.14389
ATRAID	227.842	173.379	179.51	256.19	171.737	235.982	193.577	221.303	1.14323
PSMA5	35.2615	47.7836	52.7558	38.5279	69.3412	47.2837	45.267	51.7176	1.1425
HEXB	249.584	251.393	145.879	265.49	272.59	200.897	215.619	246.326	1.14241
ARMCX6	52.9132	56.4838	62.3823	63.7532	65.9591	66.5036	57.2597	65.4053	1.14226
PUM2	44.518	39.5761	48.4157	52.9002	48.9463	49.5096	44.1699	50.452	1.14223
EIF3L	318.196	170.96	309.289	350.396	202.542	359.01	266.149	303.983	1.14216
GOLGA5	88.1559	66.9868	101.065	92.8982	101.446	98.2098	85.4025	97.5179	1.14186
OSBP	95.8839	79.4835	75.9361	101.972	105.662	79.3151	83.7678	95.6496	1.14184
VPS39	51.3946	56.3233	54.875	61.039	59.5696	65.0102	54.1977	61.8729	1.14162
KDELR1	564.042	353.762	429.445	573.256	493.138	471.011	449.083	512.468	1.14114
GTF2F1	94.4523	83.771	111.111	97.639	120.893	111.625	96.4449	110.053	1.14109
PSMC4	103.342	146.808	126.508	99.799	228.153	101.666	125.553	143.206	1.14061
CMPK1	103.274	133.914	125.005	126.309	167.092	119.69	120.731	137.697	1.14053
NAGA	69.4668	48.0446	57.0405	68.1188	71.3748	59.5791	58.1839	66.3575	1.14048
FAM89B	37.0639	56.7132	78.368	50.216	58.3927	87.7039	57.3817	65.4375	1.14039
GPR107	66.553	73.4072	58.6538	70.5661	94.6817	61.1684	66.2047	75.4721	1.13998
TMEM126B	44.172	45.4637	54.3414	50.9977	57.3994	55.7319	47.9924	54.7097	1.13997
JKAMP	46.2791	52.8502	43.3842	48.0399	66.4388	47.888	47.5045	54.1223	1.13931
ATP5G2	152.217	89.4644	166.728	157.529	117.635	190.107	136.136	155.09	1.13923
RAB32	130.462	121.273	178.998	149.629	158.018	183.021	143.578	163.556	1.13915
DDX6	75.4798	49.6025	63.2252	87.0722	63.3821	63.8621	62.7692	71.4388	1.13812
TMEM208	45.097	58.0251	40.5968	47.5505	75.8198	40.1933	47.9063	54.5212	1.13808
FUCA2	272.894	263.874	225.364	279.295	348.083	239.833	254.044	289.07	1.13787
RNF10	80.2987	93.424	102.088	84.2965	129.35	100.157	91.9371	104.601	1.13775
SPCS2	84.5099	64.3731	72.072	90.8534	85.2535	75.2778	73.6517	83.7949	1.13772
ADIPOR2	49.2926	40.689	52.7964	53.706	54.4967	54.2296	47.5927	54.1441	1.13766
DHCR7	65.4786	36.2969	84.8458	56.0294	51.3279	104.944	62.2071	70.7671	1.1376
COX7A2L	80.7664	59.6177	85.5327	88.4226	67.5156	101.065	75.3056	85.6679	1.1376
TM9SF2	183.032	165.863	159.554	209.615	196.735	171.972	169.483	192.774	1.13742
MRPL45	86.1331	48.8302	99.7542	94.5752	53.1377	119.225	78.2392	88.9794	1.13727
SEC62	90.6284	100.432	77.806	109.287	113.428	82.795	89.6221	101.837	1.13629
PPP1R8	47.9797	51.2141	59.4402	57.9725	64.0196	58.2378	52.878	60.0766	1.13614
44089	282.062	288.774	269.169	343.071	257.751	353.137	280.002	317.986	1.13566
RNF20	51.2157	47.3445	47.1596	58.6224	58.2334	48.5648	48.5733	55.1402	1.1352
PRNP	340.264	910.378	213.322	611.305	729.335	321.194	487.988	553.945	1.13516
CMTM6	95.1687	104.792	78.9312	110.582	123.594	82.1909	92.9639	105.456	1.13437
TXN2	155.563	133.467	162.197	159.487	189.794	162.246	150.409	170.509	1.13363
LMBRD1	57.0925	38.2451	46.2685	71.0808	30.933	58.515	47.2021	53.5096	1.13363
RHOBTB3	112.11	78.3709	100.884	123.224	92.6941	114.345	97.1217	110.088	1.1335
ACVR1	63.7364	65.2775	56.1623	81.7684	60.6806	67.4444	61.7254	69.9644	1.13348
SERF2	278.704	241.279	275.136	314.29	259.173	327.738	265.04	300.4	1.13342
PEPD	48.1512	68.0034	67.3827	52.6472	85.2724	69.951	61.1791	69.2902	1.13258
MOB1A	56.7094	54.3999	66.2912	69.5474	63.8941	67.4441	59.1335	66.9619	1.13238
PSMA4	38.9801	47.8452	55.8091	47.0018	60.8726	53.6023	47.5448	53.8256	1.1321
ATRN	45.5571	51.0062	43.3978	51.4177	61.2097	45.7954	46.6537	52.8076	1.13191
GOLGA7	62.1908	69.7517	68.7474	76.2009	69.8187	81.1098	66.8966	75.7098	1.13174
GPC6	73.5938	32.2675	116.43	105.435	29.1551	116.929	74.0972	83.8398	1.13148
RDX	36.5487	46.4575	50.945	49.8674	47.6962	53.9946	44.6504	50.5194	1.13144
BLOC1S1	81.4862	62.6724	96.4389	84.7842	74.1747	113.225	80.1992	90.728	1.13128
NDUFA13	142.621	121.58	137.334	152.623	153.697	147.845	133.845	151.388	1.13107
EHD1	48.4572	54.4921	69.528	49.688	73.5519	71.7716	57.4925	65.0038	1.13065
CTSZ	999.958	402.202	555.904	1009.97	633.767	570.064	652.688	737.933	1.13061
ZDHHC5	81.3054	112.54	76.5389	95.4022	133.32	76.9191	90.1282	101.881	1.1304
MDH1	143.067	126.707	127.13	151.97	176.837	119.71	132.301	149.506	1.13004
LY6E	197.765	267.663	208.655	277.703	235.846	247.756	224.694	253.769	1.12939
SLC35B3	45.0967	64.1496	48.8942	59.9214	64.2115	54.447	52.7135	59.5266	1.12925
HDLBP	450.411	370.675	382.904	514.58	419.039	425.88	401.33	453.167	1.12916
SEL1L	123.791	79.1983	91.1984	131.344	108.354	92.3237	98.0627	110.674	1.1286
LRP10	227.244	284.903	183.327	255.169	303.893	225.68	231.824	261.58	1.12836
EEF2	3383.02	2054.02	3668.05	3606.93	2142.97	4519.08	3035.03	3422.99	1.12783
MXRA8	267.025	338.339	350.57	294.616	333.425	449.923	318.645	359.321	1.12766
ST6GALNAC6	138.516	117.661	121.331	165.575	118.269	141.828	125.836	141.891	1.12758
RAF1	45.9551	38.1954	54.2123	49.2832	45.7074	61.0009	46.1209	51.9972	1.12741
SYF2	48.5713	44.4969	56.3293	56.5566	46.122	65.7491	49.7992	56.1426	1.12738
COPS2	75.6585	57.2186	68.4651	89.3197	65.0965	72.5675	67.114	75.6612	1.12735
SON	81.7342	71.5381	74.6359	91.8219	88.449	76.5314	75.9694	85.6008	1.12678
ZC3H11A	44.7408	42.2812	53.8281	51.4298	52.1267	55.1159	46.95	52.8908	1.12653
HMGN1	88.0735	86.7275	119.007	116.351	107.885	106.533	97.936	110.256	1.1258
LMAN2	318.585	269.255	230.801	308.112	340.153	273.15	272.88	307.138	1.12554
GPX1	685.828	699.638	844.89	666.747	884.097	958.758	743.452	836.534	1.1252
STX10	42.4267	34.609	61.6559	46.9821	41.9279	67.1022	46.2305	52.0041	1.12489
FKBP10	457.653	398.56	459.746	460.129	486.685	533.452	438.653	493.422	1.12486
CLSTN1	268.278	187.838	170.56	265.668	249.251	189.908	208.892	234.942	1.12471
ZNFX1	51.2327	54.0707	36.1718	75.9343	48.4815	34.6779	47.1584	53.0312	1.12453
RPL3	1508.5	799.854	1660.11	1672.28	853.905	1935.83	1322.82	1487.34	1.12437
H6PD	59.8372	69.3755	63.8215	71.4143	64.7672	80.817	64.3447	72.3328	1.12415
SEC24C	107.855	100.118	92.9038	89.4535	164.338	84.2774	100.292	112.69	1.12361
GLG1	128.361	84.5516	96.6888	139.634	98.8307	109.319	103.201	115.928	1.12333
RPL17	1297.43	760.629	1362.43	1396.99	822.79	1622.42	1140.16	1280.73	1.12329
B4GAT1	40.357	40.5465	53.4917	38.2442	54.3166	58.3975	44.7984	50.3195	1.12324
HTATSF1	65.1612	75.0593	86.1398	78.4836	92.9714	82.7242	75.4534	84.7264	1.1229
TAX1BP3	369.804	429.329	454.326	398.866	497.807	510.525	417.82	469.066	1.12265
RPS3A	1631.14	882.271	2037.73	1753.26	846.801	2508.81	1517.05	1702.96	1.12255
CTDNEP1	151.124	88.6771	184.673	154.632	122.417	199.331	141.491	158.793	1.12228
SHC1	501.029	469.97	516.836	519.992	618.805	530.949	495.945	556.582	1.12227
FOXF2	111.885	41.7021	100.39	98.7604	64.8252	121.32	84.6591	94.9687	1.12178
EID1	505.884	381.522	462.053	604.829	459.674	449.204	449.819	504.569	1.12171
ADAM9	516.68	420.462	461.22	630.909	503.036	434.023	466.121	522.656	1.12129
CALM1	104.226	106.887	150.086	99.9853	174.937	129.854	120.4	134.925	1.12064
CUL7	63.6656	33.4357	63.2518	61.1302	44.1685	74.3541	53.451	59.8843	1.12036
EIF3M	58.8056	54.2075	70.6452	67.6528	68.941	69.1594	61.2194	68.5844	1.1203
RPS12	3110.39	2298.73	3522.62	3462.06	2459.44	4082.62	2977.24	3334.71	1.12006
PPAP2B	109.428	160.544	83.7561	229.78	43.5983	122.675	117.91	132.018	1.11965
NOLC1	40.5197	57.2655	60.3792	37.8298	96.2615	42.9869	52.7215	59.0261	1.11958
NOMO2	258.691	173.998	119.663	259.268	242.653	116.399	184.117	206.107	1.11943
TRAM2	217.432	137.585	173.046	256.154	97.6456	237.249	176.021	197.016	1.11928
GBF1	80.4907	77.9547	67.8655	83.1686	100.173	69.8777	75.4369	84.4064	1.1189
LAMTOR2	69.7072	70.0024	79.8784	71.0465	83.3933	91.2125	73.196	81.8841	1.1187
GM2A	180.625	114.886	104.561	185.456	146.615	115.408	133.357	149.16	1.1185
RP11-500M8.7	77.5628	78.9946	89.9193	82.7406	100.739	92.0662	82.1589	91.8487	1.11794
BASP1	379.862	321.293	380.993	459.756	313.045	436.843	360.716	403.215	1.11782
F8A1	49.791	42.085	43.6445	46.3169	52.8364	52.3272	45.1735	50.4935	1.11777
MOSPD1	71.6628	112.54	43.7689	123.664	69.9507	61.1919	75.9905	84.9355	1.11771
LIMA1	125.075	151.88	163.125	153.675	149.563	188.634	146.693	163.957	1.11769
GANAB	704.184	422.51	510.108	750.505	553.395	525.456	545.601	609.785	1.11764
NCSTN	282.129	251.375	188.027	304.794	296.72	204.775	240.51	268.763	1.11747
MICAL2	116.591	91.6521	93.1808	106.162	113.437	117.214	100.475	112.271	1.11741
NRSN2	83.4628	82.5768	88.7008	88.5645	108.564	87.4596	84.9135	94.8629	1.11717
LOXL4	131.679	171.01	167.922	119.281	153.321	252.903	156.87	175.168	1.11664
AP2A1	100.095	111.171	111.986	88.7992	158.687	113.444	107.751	120.31	1.11656
EMC6	71.4953	73.5707	85.953	72.9799	109.29	75.6523	77.0063	85.974	1.11645
RPN1	306.007	264.51	232.765	319.163	357.879	219.594	267.761	298.879	1.11622
RDH11	58.7785	43.6523	75.14	54.6851	71.1543	72.3454	59.1903	66.0616	1.11609
RPL21	663.073	440.356	742.632	710.75	507.18	841.757	615.354	686.562	1.11572
ATP6V1B2	82.6594	87.0916	68.1953	86.7835	107.959	70.7296	79.3154	88.4907	1.11568
RAB2A	91.5837	96.5662	99.6896	121.611	98.898	100.515	95.9465	107.008	1.11529
LRRC41	54.2177	52.0753	53.6225	53.7311	67.7358	56.8695	53.3052	59.4455	1.11519
TNKS1BP1	91.0149	86.2976	110.85	93.7609	113.268	114.321	96.0542	107.117	1.11517
EEF1A1	10830.3	6041.23	11817	12049.8	5725.91	14215	9562.84	10663.5	1.1151
KHSRP	90.9178	93.6547	127.434	83.9728	152.736	111.119	104.002	115.943	1.11481
BET1L	85.1221	72.644	73.1205	90.8612	86.0645	80.4328	76.9622	85.7862	1.11465
COL16A1	48.5353	38.4293	78.0069	48.033	39.4811	96.3715	54.9905	61.2952	1.11465
FBN1	137.867	95.5924	78.9718	168.075	100.44	79.6305	104.144	116.048	1.11431
CORO1B	46.9154	70.0639	68.9064	47.5758	86.1152	73.3948	61.9619	69.0286	1.11405
DNAJC7	82.0342	76.2302	81.1098	80.558	111.221	74.8252	79.7914	88.868	1.11375
ARHGAP1	129.455	138.63	112.66	138.276	148.154	137.535	126.915	141.322	1.11351
RPS6	1618.32	1035.5	2024.24	1750.72	1021.3	2434.44	1559.35	1735.49	1.11295
TRAM1	269.02	274.311	239.14	379.298	254.217	237.007	260.824	290.174	1.11253
ERP44	66.3668	68.8026	49.4038	77.2084	70.8331	57.2741	61.5244	68.4385	1.11238
RPL39	661.566	487.625	734.537	730.081	503.291	861.567	627.909	698.313	1.11212
HIATL1	43.4807	93.7529	57.5807	61.8255	97.5628	57.2665	64.9381	72.2183	1.11211
CIRBP	62.8001	53.1281	64.9205	72.8629	44.4265	83.8029	60.2829	67.0308	1.11194
SRPR	153.338	192.554	147.862	164.32	246.485	138.172	164.585	182.992	1.11184
COLGALT1	125.323	124.651	117.127	120.825	170.031	117.286	122.367	136.047	1.1118
TMED10	390.033	239.855	287.518	403.013	336.342	280.506	305.802	339.954	1.11168
CCDC47	81.8549	71.2952	74.2866	81.2963	102.956	68.5513	75.8122	84.2679	1.11153
STX5	53.258	54.577	71.7857	67.636	54.0198	77.9287	59.8735	66.5282	1.11115
TBX3	151.482	48.3855	82.961	121.938	87.7649	104.527	94.276	104.743	1.11103
RPL26	1051.42	755.069	1198.67	1162.72	776.952	1398.66	1001.72	1112.78	1.11087
RAB34	112.314	82.2991	135.183	120.479	108.265	137.608	109.932	122.117	1.11084
JMJD8	47.7463	42.7485	52.5849	46.9768	48.2831	63.6733	47.6932	52.9778	1.1108
HCFC1R1	181.696	51.8267	194.416	163.343	82.0957	229.874	142.646	158.437	1.1107
CERS2	155.909	131.421	149.186	177.484	144.053	163.271	145.505	161.603	1.11063
ABCF1	47.4439	67.2069	64.0464	49.5885	93.1085	55.7513	59.5657	66.1494	1.11053
ZBTB4	116.042	98.6856	102.486	121.773	116.665	113.802	105.738	117.413	1.11042
43892	49.2907	43.9741	46.5601	45.6574	59.6214	49.9724	46.6083	51.7504	1.11033
WBP5	469.884	398.201	450.749	557.764	456.189	450.26	439.611	488.071	1.11023
CKAP5	62.8763	59.5707	78.8322	64.1576	96.7607	62.5264	67.0931	74.4816	1.11012
YARS	46.0381	61.3711	66.5264	60.436	79.0135	53.5628	57.9785	64.3374	1.10968
STRADB	42.2031	54.1912	43.7906	49.1285	61.7332	44.6676	46.7283	51.8431	1.10946
RPL27A	409.975	269.752	499.116	436.143	286.774	584.754	392.948	435.89	1.10928
MTHFD2	41.4664	36.7166	64.2415	64.0106	46.9672	47.0085	47.4749	52.6621	1.10926
SLC43A3	79.4774	96.2094	86.349	67.6861	138.372	84.4091	87.3453	96.8224	1.1085
DNAJA2	45.4831	47.6871	48.5791	50.7976	57.851	48.4667	47.2498	52.3718	1.1084
CUTA	308.726	255.584	289.494	280.932	385.14	280.286	284.601	315.452	1.1084
ZFP36L2	41.2612	98.6785	89.3363	68.7308	77.3574	108.009	76.4253	84.6991	1.10826
UQCRC2	100.177	92.3598	114.182	109.108	116.153	114.649	102.239	113.304	1.10822
RPS11	2045.07	1369.85	2438.22	2145.64	1557.83	2782.61	1951.05	2162.03	1.10814
FGF7	39.4106	104.003	22.295	99.236	25.2224	59.1384	55.236	61.1989	1.10795
UGGT1	66.9292	54.4609	48.5106	74.6809	71.0052	42.5188	56.6336	62.735	1.10773
SSR4	87.3998	93.2893	89.4756	91.5512	95.0425	112.511	90.0549	99.7016	1.10712
TRIP6	94.922	91.5781	114.591	90.9804	122.721	119.56	100.364	111.087	1.10685
PRKAG1	65.6834	62.4839	67.2316	69.8969	64.9337	81.4383	65.133	72.0897	1.10681
RETSAT	82.7845	98.4117	51.1719	86.9883	108.038	61.9953	77.456	85.674	1.1061
STARD4	46.2674	17.8598	79.2563	49.4202	33.5449	75.6141	47.7945	52.8597	1.10598
TWF2	137.704	109.547	170.749	114.244	182.31	165.685	139.333	154.079	1.10583
TMEM14A	53.632	49.5931	61.9586	59.5622	51.9528	71.136	55.0613	60.8837	1.10574
GOPC	49.3714	53.2121	45.7856	53.4165	63.5694	47.0612	49.4564	54.6823	1.10567
SRP14	535.76	462.567	523.795	641.669	483.705	557.527	507.374	560.967	1.10563
SGCB	179.126	125.277	131.135	212.32	123.739	145.445	145.179	160.501	1.10554
LSM14A	49.0041	41.8445	74.6779	59.3707	53.7931	69.8271	55.1755	60.997	1.10551
ANTXR2	82.579	65.614	78.8685	99.4065	55.3863	96.201	75.6872	83.6646	1.1054
RPS3	457.414	296.522	571.457	479.946	313.718	671.16	441.798	488.275	1.1052
CNOT11	43.7832	49.0361	58.2275	50.3249	63.7647	52.8125	50.349	55.634	1.10497
MSMO1	269.118	75.9616	322.902	203.385	129.058	405.24	222.661	245.894	1.10434
RING1	55.367	52.0919	66.9509	57.0659	57.4979	78.0041	58.1366	64.1893	1.10411
ZFP36L1	168.272	160.559	177.011	171.991	159.717	226.729	168.614	186.145	1.10397
RPL5	1140.8	677.58	1257.81	1216.03	662.843	1515.17	1025.4	1131.35	1.10332
TTYH3	73.9977	85.779	118.3	79.7667	105.109	121.927	92.6922	102.268	1.1033
NMT1	72.0653	83.6283	76.0866	79.323	96.5574	79.7302	77.2601	85.2035	1.10281
BRD2	78.0408	77.3295	93.9748	86.066	84.4528	104.333	83.115	91.6173	1.10229
VMP1	63.3157	63.2234	60.0921	66.0732	75.8481	63.7822	62.2104	68.5678	1.10219
AIP	62.651	51.5155	78.9483	70.7906	45.472	96.4455	64.3716	70.9027	1.10146
TRIP12	79.6176	77.2553	77.0933	94.1846	93.9543	69.4061	77.9887	85.8483	1.10078
TWF1	176.299	160.175	219.942	199.596	240.467	172.255	185.472	204.106	1.10047
GORASP2	73.6369	92.819	81.777	83.3186	109.761	80.0682	82.7443	91.0491	1.10037
NOMO3	84.3624	45.0745	22.3462	78.7793	62.2881	25.8788	50.5944	55.6487	1.0999
UBE4A	57.9844	46.0526	50.7472	61.1975	57.3525	51.5794	51.5947	56.7098	1.09914
ORAI3	52.9148	39.7334	68.3163	49.3841	47.8186	79.6958	53.6548	58.9662	1.09899
C20orf24	80.3399	123.671	86.1465	84.5416	153.959	80.3367	96.7191	106.279	1.09884
ERF	44.1255	47.1176	77.2434	34.1846	69.3621	81.5232	56.1622	61.69	1.09843
RNF11	195.757	167.186	182.993	205.017	218.946	175.554	181.979	199.839	1.09815
MLF2	210.044	156.538	210.498	171.923	293.346	168.407	192.36	211.226	1.09807
CTSK	2030.94	6117.86	1945.71	3586.37	4062.93	3433.69	3364.84	3694.33	1.09792
PRKACA	113.242	88.0944	108.047	105.831	134.978	98.8428	103.128	113.217	1.09783
CDC34	51.8855	68.1064	71.7038	55.2538	88.4763	66.6432	63.8986	70.1244	1.09743
COPA	323.637	220.794	268.841	349.292	272.099	270.921	271.091	297.437	1.09719
DDB1	98.7775	95.3409	94.1861	114.954	104.462	96.8968	96.1015	105.438	1.09715
FAM134A	68.6786	58.3715	61.8297	72.6149	69.7038	64.8961	62.96	69.0716	1.09707
OST4	1085.08	957.664	1157.82	1143.89	1092.66	1274.55	1066.85	1170.37	1.09703
MOGS	66.8065	68.8939	70.3505	62.9679	91.2522	71.7766	68.6836	75.3322	1.0968
SOAT1	60.1035	71.5405	52.9182	83.7132	62.0422	56.4077	61.5207	67.3877	1.09537
MEF2A	88.8119	27.8702	45.949	98.5345	33.4636	46.1144	54.2104	59.3708	1.09519
BFAR	77.3306	62.2124	70.2176	85.3351	71.3999	72.8252	69.9202	76.5201	1.09439
UBE3C	52.591	64.7893	59.8324	63.9771	74.7007	55.2031	59.0709	64.627	1.09406
WDR26	97.763	87.2156	80.5898	113.399	86.8329	90.3069	88.5228	96.8462	1.09403
MRFAP1	434.179	371.113	470.808	432.139	536.366	427.266	425.367	465.257	1.09378
CCBL2	64.5913	86.1569	85.6407	79.1815	97.4518	81.8977	78.7963	86.177	1.09367
PDHB	55.575	49.9016	63.0571	58.2527	69.879	56.1877	56.1779	61.4398	1.09367
RPS27A	726.696	492.72	787.432	779.112	555.174	860.435	668.949	731.573	1.09362
RNPEP	93.1978	92.0522	99.5135	100.027	107.413	103.895	94.9212	103.778	1.09331
RPL22	371.723	266.931	394.666	406.252	316.407	406.894	344.44	376.518	1.09313
SF3B1	75.3252	75.344	91.2811	76.7889	94.3241	93.2822	80.6501	88.1317	1.09277
EIF3F	109.294	60.7229	145.316	113.978	71.6227	158.919	105.111	114.84	1.09256
ATP6V0A1	46.7052	63.8971	29.0257	46.4079	78.6243	27.5066	46.5427	50.8463	1.09247
MED29	46.9338	54.0021	52.7572	51.7087	57.5535	58.6099	51.231	55.9573	1.09225
GFPT1	83.4216	75.9557	56.255	87.1932	104.006	44.2946	71.8774	78.4978	1.09211
RTN3	175.356	150.211	155.418	165.182	207.688	152.403	160.328	175.091	1.09208
CUL1	54.8548	60.5302	74.3196	64.8307	73.0391	69.2985	63.2349	69.0561	1.09206
LAPTM4A	761.321	736.886	646.804	864.523	676.55	800.562	715.004	780.545	1.09167
PSMA2_2	192.249	93.3996	216.56	170.833	201.215	176.088	167.403	182.712	1.09145
KANK2	150.954	230.845	296.186	187.47	175.639	376.873	225.995	246.661	1.09144
SNX5	50.9377	39.2997	59.186	54.982	48.531	59.5302	49.8078	54.3477	1.09115
GALNT2	256.863	175.752	159.733	280.81	203.607	161.895	197.45	215.438	1.0911
VAMP2	53.5416	61.895	50.4411	53.4844	67.6505	59.8037	55.2926	60.3129	1.09079
MED8	51.4892	46.7094	59.6952	57.1128	54.3839	60.7146	52.6312	57.4038	1.09068
PANX1	68.7393	69.4615	61.7871	58.8052	102.17	57.1219	66.6627	72.699	1.09055
LUC7L2	62.3623	58.2118	67.395	61.2701	80.4201	63.2898	62.6564	68.3267	1.0905
PSMA3	55.5967	68.2795	80.3422	67.3804	82.8225	72.4678	68.0728	74.2236	1.09036
SQLE	79.225	58.2595	155.597	69.4278	67.3448	182.716	97.6938	106.496	1.0901
TM9SF4	109.138	81.1029	79.0255	108.878	101.38	83.2495	89.7554	97.8356	1.09002
LINC00493	63.4953	67.4667	73.5044	69.8298	69.9084	83.1349	68.1555	74.291	1.09002
ATP6V1F	479.832	488.151	472.251	462.47	654.466	452.713	480.078	523.216	1.08986
RPL9	810.763	390.075	695.944	904.621	338.237	824.267	632.261	689.042	1.08981
TMEM258	66.7417	44.8064	64.8627	74.1042	40.9867	77.1116	58.8036	64.0675	1.08952
CTHRC1	217.524	155.603	261.655	313.385	115.459	262.711	211.594	230.518	1.08944
TBC1D20	46.6605	48.9997	45.1177	49.9535	54.7174	48.6903	46.926	51.1204	1.08938
ATP5J	143.561	125.635	157.476	156.841	158.355	149.44	142.224	154.879	1.08898
PRPF8	104.644	82.4522	92.3379	104.227	114.053	86.0072	93.1448	101.429	1.08894
TERF2IP	89.4289	87.1327	76.3072	85.6178	115.739	73.9677	84.2896	91.7748	1.0888
XPO7	47.3681	48.5161	56.7744	49.8533	64.8417	51.4892	50.8862	55.3947	1.0886
UBE2R2	111.296	90.3598	114.754	128.144	92.2394	124.046	105.47	114.81	1.08856
SNHG6	57.5849	48.2526	69.8121	65.6855	46.5133	78.9457	58.5499	63.7148	1.08821
TMEM263	147.273	92.5845	114.305	145.95	129.345	110.016	118.054	128.437	1.08795
YKT6	122.824	176.558	129.924	131.51	222.271	113.225	143.102	155.668	1.08781
LAMC1	511.767	446.661	332.567	660.467	355.154	388.604	430.332	468.075	1.08771
MMP14	1375.35	2015.22	1637.49	1723.39	1635.69	2108.97	1676.02	1822.68	1.08751
UNC119B	49.0532	57.6572	46.5568	56.8132	61.5021	48.3574	51.0891	55.5576	1.08746
CAPZB	416.871	418.638	382.778	456.678	457.441	410.547	406.096	441.555	1.08732
KPNA6	48.9784	57.1572	51.8612	50.7105	73.8179	47.261	52.6656	57.2631	1.0873
ZMAT2	162.728	159.926	166.263	175.909	198.341	157.219	162.972	177.156	1.08703
GUCD1	78.6761	56.7149	77.221	77.7965	76.1775	77.0721	70.8707	77.0154	1.0867
TRPC4AP	130.251	146.722	132.242	135.559	172.485	136.498	136.405	148.181	1.08633
ABHD14B	77.1782	47.2893	53.2642	73.9244	54.3565	64.7679	59.2439	64.3496	1.08618
STAU1	142.03	115.199	146.167	142.44	156.177	139.525	134.465	146.047	1.08614
NFE2L1	406.883	434.988	378.507	448.331	451.539	425.619	406.793	441.83	1.08613
NSA2	63.2371	46.6178	73.8127	64.6159	56.6663	78.1498	61.2225	66.4773	1.08583
ARFGAP3	60.0375	81.5966	71.4938	75.1343	81.9253	74.2961	71.0426	77.1186	1.08553
RPS15A	323.208	166.677	371.588	359.779	151.948	423.212	287.158	311.646	1.08528
RPN2	667.229	607.152	491.463	668.19	711.289	536.742	588.615	638.741	1.08516
CLNS1A	55.3124	46.9128	65.4099	58.3108	57.1275	66.4654	55.8784	60.6346	1.08512
LRP1	239.49	257.462	150.15	286.076	228.745	187.096	215.7	233.972	1.08471
NDRG3	81.0001	65.2763	75.6622	78.8802	81.8038	79.9909	73.9795	80.2249	1.08442
EI24	120.183	127.501	133.581	134.434	131.388	147.621	127.088	137.814	1.0844
KPNB1	192.291	193.517	236.976	200.635	288.914	185.758	207.595	225.102	1.08434
XRN2	136.761	145.422	162	160.785	149.948	170.786	148.061	160.507	1.08406
ABHD12	119.095	108.211	92.6488	110.908	138.269	97.5901	106.652	115.589	1.0838
CD99	542.388	403.786	370.421	600.897	371.235	454.404	438.865	475.512	1.0835
NDUFA1	299.928	320.014	289.912	325.697	342.824	317.19	303.285	328.57	1.08337
PMP22	161.486	263.028	101.62	290.607	122.527	156.832	175.378	189.989	1.08331
MANBA	67.5563	59.1625	28.6978	82.9957	48.1447	37.1503	51.8055	56.0969	1.08284
SUPT5H	52.799	52.9136	52.7667	48.238	68.185	55.1785	52.8264	57.2005	1.0828
EIF3H	136.35	98.314	146.205	145.106	104.853	162.441	126.956	137.467	1.08279
TCEAL8	266.016	191.23	260.72	299.732	208.339	269.09	239.322	259.054	1.08245
FDPS	152.008	87.7889	256.206	126.337	95.3654	315.107	165.334	178.936	1.08227
MFSD5	47.0178	67.7398	46.8855	45.7851	81.6709	47.4435	53.881	58.2998	1.08201
TAX1BP1	37.955	64.0839	50.6268	47.252	60.1868	57.6996	50.8886	55.0461	1.0817
METAP2	91.7703	77.3341	108.791	105.934	91.1362	103.525	92.6318	100.198	1.08168
LARP1	111.86	131.485	116.611	118.038	168.943	102.203	119.985	129.728	1.0812
UBE2J1	53.0663	58.4411	77.131	64.3733	67.4105	72.1372	62.8795	67.9737	1.08101
OAZ2	59.0275	44.6341	56.1129	57.7042	58.0564	56.9491	53.2582	57.5699	1.08096
MBNL2	77.2647	52.2197	60.4184	78.976	66.065	60.2335	63.3009	68.4248	1.08095
RHOG	77.8948	68.3814	73.9577	67.8664	96.8802	73.2788	73.4113	79.3418	1.08078
DGCR6L	97.7313	103.627	123.373	100.604	118.593	131.695	108.244	116.964	1.08056
YIPF2	65.3382	56.9605	71.7477	58.938	71.5278	79.1543	64.6821	69.8734	1.08026
COPB2	193.007	157.631	165.709	212.172	189.237	156.309	172.116	185.906	1.08012
CKAP4	661.05	704.986	419.349	715.376	812.688	400.343	595.128	642.802	1.08011
RPL11	1649.3	1081.5	1704.33	1774.02	1159.34	1856.59	1478.38	1596.65	1.08
C11orf58	55.2805	51.6611	63.4636	60.1831	61.907	61.9183	56.8017	61.3361	1.07983
AFF4	90.1278	72.8511	76.5525	94.1001	93.8278	70.674	79.8438	86.2006	1.07962
RPL19	1920.14	1403.8	2124.52	1969.54	1506.6	2405.07	1816.15	1960.41	1.07943
AZIN1	104.053	103.869	110.402	137.138	97.9416	108.519	106.108	114.533	1.0794
SUPT4H1	90.7991	86.0077	111.76	95.9065	102.223	113.282	96.1891	103.804	1.07917
RP4-781K5.2	90.1958	41.0926	81.4213	67.7239	77.653	84.0886	70.9032	76.4885	1.07877
SRPRB	38.9091	68.6251	36.3021	46.4244	70.6004	38.1409	47.9454	51.7219	1.07877
CRYZ	68.0113	49.7244	49.7751	57.5418	81.7601	41.3976	55.837	60.2332	1.07873
NDUFA3	46.9621	53.8217	51.9468	40.0412	70.4895	54.2078	50.9102	54.9128	1.07862
RPL12	1418.58	1044.01	1635.36	1543.13	1055.6	1820.05	1365.98	1472.93	1.07829
RAB14	112.612	96.323	104.27	118.824	122.704	96.1924	104.402	112.574	1.07827
CPNE1	103.279	58.6058	123.714	99.6271	88.279	120.034	95.1997	102.647	1.07822
ALG2	43.6249	58.1669	44.1137	53.7584	60.9578	42.575	48.6352	52.4304	1.07803
SKAP2	63.6047	50.2522	62.1346	64.7964	51.202	73.7221	58.6638	63.2401	1.07801
IDI1	73.304	66.9034	125.212	65.5492	57.9211	162.636	88.473	95.3689	1.07794
WNK1	59.427	65.7914	60.4062	70.4703	70.0687	59.5281	61.8749	66.689	1.0778
YPEL5	157.658	130.837	129.505	176.383	124.299	149.741	139.333	150.141	1.07757
NME4	124.404	166.274	149.875	115.228	203.671	155.723	146.851	158.207	1.07733
MARCKS	221.959	143.738	248.704	308.736	165.646	187.259	204.8	220.547	1.07689
NEXN	49.3405	94.8644	99.5323	72.5896	78.0619	111.813	81.2457	87.4881	1.07683
KIF3B	60.5602	74.0994	62.2582	55.741	90.7418	65.5218	65.6392	70.6682	1.07662
APMAP	263.824	302.215	194.332	265.052	348.748	204.723	253.457	272.841	1.07648
DDX42	47.5879	48.3055	48.8199	52.8543	54.7801	48.1333	48.2378	51.9226	1.07639
MAPK6	46.7971	48.9334	56.2628	55.0638	49.1338	59.4012	50.6644	54.5329	1.07636
STAG2	72.7854	38.9204	65.6957	76.4424	48.6695	65.7273	59.1338	63.6131	1.07575
C11orf98	67.1691	85.4356	103.599	62.6028	121.544	91.4522	85.4011	91.8662	1.0757
RPL10	872.829	530.141	900.962	933.38	512.683	1032.28	767.977	826.113	1.0757
LHFPL2	55.597	72.7502	61.5643	60.953	73.408	69.8603	63.3039	68.0738	1.07535
DDX23	45.0001	46.8939	48.4736	40.7511	64.4224	45.7472	46.7892	50.3069	1.07518
TSN	55.2626	68.8686	62.577	57.261	86.117	57.3506	62.2361	66.9095	1.07509
HSPA1A	50.1785	133.054	70.5677	61.0024	110.051	101.751	84.6	90.9347	1.07488
UBXN4	89.0053	102.048	123.623	105.01	100.567	132.513	104.892	112.696	1.0744
RNF14	47.6617	68.068	59.5017	57.2981	74.659	56.3096	58.4105	62.7555	1.07439
VAMP5	163.104	149.479	154.522	161.781	159.874	180.007	155.702	167.221	1.07398
GNPAT	54.6835	47.9155	67.7971	54.9612	62.3582	65.6212	56.7987	60.9802	1.07362
TIMMDC1	62.2553	73.5035	72.2659	70.8649	72.4438	80.0281	69.3416	74.4456	1.07361
CSDE1	593.662	521.001	654.078	680.968	531.974	685.84	589.581	632.928	1.07352
GPAA1	119.109	110.328	104.335	109.206	134.772	114.157	111.258	119.378	1.07299
RPL41_2	4131.12	3379.21	4775.67	4556.23	3327.11	5297.65	4095.33	4393.66	1.07285
UFSP2	49.0487	44.5316	54.6366	54.0393	52.6489	52.3157	49.4057	53.0013	1.07278
UROD	107.867	89.5332	107.342	99.9947	123.056	103.79	101.581	108.947	1.07251
SERINC1	782.351	643.923	469.748	862.509	673.233	496.434	632.007	677.392	1.07181
JUND	53.5246	70.3343	145.054	58.1271	84.4569	145.537	89.6376	96.0404	1.07143
MMADHC	180.378	178.551	164.774	217.228	171.346	172.437	174.568	187.004	1.07124
RBCK1	55.1195	57.1083	72.0887	59.8628	63.2226	74.3558	61.4388	65.8137	1.07121
PPP1R3C	531.858	187.905	242.835	468.152	215.264	347.581	320.866	343.666	1.07106
RPS14	543.739	294.34	540.825	539.93	304.566	632.287	459.635	492.261	1.07098
CHMP3	91.9082	98.573	102.47	103.813	102.147	107.756	97.6505	104.572	1.07088
PCYOX1	233.426	201.498	139.809	283.759	176.185	155.292	191.578	205.078	1.07047
WIPI1	126.185	164.077	108.548	156.834	118.784	151.232	132.937	142.283	1.07031
SNRPD3	85.6246	89.9227	96.9567	84.1245	126.99	80.362	90.8347	97.159	1.06962
DPM3	42.5156	48.0647	60.9089	40.5071	57.5316	63.9625	50.4964	54.0004	1.06939
MAPRE1	153.778	203.356	196.332	165.103	265.736	161.013	184.489	197.284	1.06936
DDR2	335.462	248.698	297.713	344.889	264.815	333.287	293.958	314.33	1.0693
UBB	1056.85	1148.2	1169.14	1017.19	1499.07	1091.67	1124.73	1202.64	1.06927
PCBP1	333.762	350.7	463.836	351.127	452.154	424.148	382.766	409.143	1.06891
XRCC5	225.446	207.834	270.498	227.689	296.633	227.549	234.593	250.624	1.06834
RPS10-NUDT3	73.024	90.3964	106.625	86.5112	103.944	98.0152	90.0151	96.1569	1.06823
PITHD1	45.5681	71.8868	59.9667	53.8323	79.392	56.2377	59.1406	63.154	1.06786
RPS25	1151.54	718.947	1326.31	1294.77	712.844	1405.73	1065.6	1137.78	1.06774
COL4A3BP	54.7279	58.3265	46.5202	59.4603	53.4273	57.4327	53.1915	56.7734	1.06734
COMT	65.0285	68.2929	64.8775	61.0711	79.82	70.5454	66.0663	70.4789	1.06679
44076	294.434	334.553	378.399	350.574	345.548	378.421	335.795	358.181	1.06666
UBE2M	112.802	91.0432	108.793	89.9557	157.544	85.909	104.213	111.136	1.06643
SRRM2	104.383	96.47	95.2899	99.096	113.543	103.178	98.7142	105.272	1.06643
ADD3	118.299	89.5895	102.207	108.171	116.586	105.738	103.365	110.165	1.06578
GEM	86.9196	110.472	147.371	83.4325	60.4856	223.502	114.921	122.473	1.06572
SURF4	513.432	382.799	415.842	488.895	523.976	385.064	437.358	465.978	1.06544
SEC16A	52.037	55.5985	47.5057	53.5581	65.9248	45.7651	51.7137	55.0827	1.06515
BCAS2	100.26	93.8073	106.421	105.195	114.467	100.377	100.163	106.68	1.06506
VCL	162.53	261.404	212.903	229.363	251.249	197.629	212.279	226.08	1.06502
RPS26	381.894	278.128	527.597	365.016	316.045	583.688	395.873	421.583	1.06494
BSG	602.913	560.537	569.643	580.347	623.834	641.279	577.697	615.153	1.06484
GYG1	61.6847	90.1354	67.5265	77.3897	79.3069	76.8387	73.1155	77.8451	1.06469
EIF2A	62.32	45.9416	82.9779	71.3476	44.7891	87.4267	63.7465	67.8545	1.06444
CLINT1	52.131	56.0698	47.0883	54.2437	69.6926	41.3466	51.763	55.0943	1.06436
ATP5A1	259.581	178.969	232.158	258.862	222.095	232.789	223.569	237.915	1.06417
EIF2S3	244.091	181.805	246.877	274.732	161.444	279.749	224.258	238.642	1.06414
TIMP2	1132.4	1412.76	1303.27	1315.68	1143.51	1634.51	1282.81	1364.57	1.06373
IER3	296.692	60.2815	202.038	186.827	205.545	202.237	186.337	198.203	1.06368
KLHL5	36.5755	63.5444	47.0104	51.9958	51.5637	52.935	49.0434	52.1648	1.06365
EIF3C	304.247	349.219	351.92	298.058	412.187	359.11	335.129	356.452	1.06363
LIX1L	61.8207	35.2491	56.6024	53.9888	54.2436	55.0845	51.2241	54.439	1.06276
SLC35B2	213.782	215.401	173.119	240.763	214.556	184.669	200.768	213.329	1.06257
EIF3K	141.246	122.876	155.676	139.204	149.632	157.101	139.933	148.645	1.06226
RPL37	303.407	222.509	327.278	323.927	204.056	378.318	284.398	302.1	1.06224
LSM1	48.7987	72.3839	69.5177	57.4125	80.7642	64.3804	63.5668	67.519	1.06218
HNRNPUL1	127.065	82.7806	169.733	123.888	120.419	158.818	126.526	134.375	1.06203
MAN1B1	95.2778	103.886	63.7136	98.5446	98.7714	81.8574	87.6259	93.0578	1.06199
NDUFC2	116.23	172.379	104.254	98.1349	223.483	95.5586	130.954	139.059	1.06189
CHPF2	128.984	195.944	105.12	138.821	188.931	128.867	143.349	152.206	1.06179
UGP2	116.385	58.4839	96.803	113.227	100.406	74.7124	90.5573	96.1151	1.06137
SMIM10	69.2067	41.6376	42.9012	75.841	39.3031	48.0217	51.2485	54.3886	1.06127
GOLPH3	103.849	104.834	117.835	123.214	107.141	116.09	108.839	115.482	1.06103
SNW1	114.668	65.3545	121.101	111.034	89.5949	118.85	100.374	106.493	1.06096
RABAC1	116.09	125.519	128.631	105.045	135.49	152.222	123.413	130.919	1.06082
RABEP1	44.3961	62.9274	52.3928	56.5208	59.6996	53.2094	53.2388	56.4766	1.06082
PPP1R12C	36.9516	56.3179	54.6211	34.9298	66.8679	55.0724	49.2969	52.29	1.06072
SPCS1	50.5738	56.4736	47.0864	52.3165	66.9573	44.218	51.378	54.4973	1.06071
MT-ND3	2200.15	4489.25	2147.39	3453.05	3227.46	2692.77	2945.6	3124.42	1.06071
SCARA3	601.658	242.94	936.85	632.444	282.833	974.288	593.816	629.855	1.06069
HAX1	103.554	103.784	112.682	115.632	117.125	106.682	106.673	113.146	1.06068
MRPL30	46.5275	48.2183	61.6096	47.9708	53.0369	64.7669	52.1185	55.2582	1.06024
EXOC7	57.2159	63.5319	61.2286	63.6172	70.959	58.362	60.6588	64.3127	1.06024
PABPC1	1119.55	1018.2	1211.99	1248.25	985.28	1316.51	1116.58	1183.35	1.0598
ECM1	522.685	411.096	304.586	523.287	435.14	353.837	412.789	437.422	1.05967
SUMO1	219.772	177.631	233.459	239.663	215.225	213.55	210.287	222.812	1.05956
ARL8A	54.1411	74.9203	68.0059	60.5841	86.122	62.0988	65.6891	69.6016	1.05956
SF3B2	95.3366	86.2535	101.89	83.6846	127.83	88.8442	94.4935	100.12	1.05954
PREPL	67.3454	92.6706	74.2375	74.4586	100.347	73.3863	78.0845	82.7307	1.0595
LRRC42	57.3996	39.3581	64.693	65.5698	47.7369	57.7345	53.8169	57.0137	1.0594
SLC25A11	54.0833	57.318	67.3865	49.1251	80.6156	59.6248	59.596	63.1219	1.05916
NDUFB10	207.877	177.634	232.875	201.766	217.851	235.124	206.129	218.247	1.05879
44081	96.3006	107.217	111.3	113.605	109.266	110.433	104.939	111.101	1.05872
UBE2E3	118.517	88.1167	156.985	134.034	73.6281	177.222	121.206	128.295	1.05848
ATP6V1D	110.893	74.5339	83.7643	102.292	111.468	71.1595	89.7304	94.9732	1.05843
SPATA20	38.5626	44.6186	74.4034	38.8965	45.2631	82.6162	52.5282	55.5919	1.05833
SERINC3	284.044	214.127	194.009	287.091	241.025	204.369	230.727	244.161	1.05823
CRKL	59.5152	47.4375	58.3928	59.1906	65.9871	49.7541	55.1152	58.3106	1.05798
ATP2A2	75.7641	101.175	89.1106	90.014	109.266	82.1582	88.6832	93.8128	1.05784
XPO1	75.0812	61.5504	85.9738	74.6865	88.5897	72.1616	74.2018	78.4792	1.05765
APOA1BP	63.6448	55.1597	78.814	59.0891	81.3984	68.5059	65.8728	69.6645	1.05756
NRD1	174.11	136.933	149.643	169.879	170.454	146.865	153.562	162.399	1.05755
COX6C	100.899	85.6585	99.1702	103.129	87.1071	111.871	95.2426	100.702	1.05732
LDHB	569.506	527.657	657.618	593.993	672.611	588.651	584.927	618.418	1.05726
SH3D19	53.4633	49.2051	57.3714	64.4538	48.0935	56.6332	53.3466	56.3935	1.05712
POLR2K	59.8679	74.8684	62.9522	55.2064	94.1417	59.5734	65.8962	69.6405	1.05682
RPL28	266.822	194.416	309.703	248.546	211.267	354.932	256.98	271.582	1.05682
AP1B1	60.497	76.2104	62.5901	51.3654	111.377	47.8453	66.4325	70.1958	1.05665
STRAP	211.224	275.353	267.05	227.91	339.511	228.887	251.209	265.436	1.05663
RPL23A	871.914	555.088	980.365	858.426	693.005	991.648	802.456	847.693	1.05637
MRPL39	64.9464	46.8702	80.4222	62.0522	73.2845	67.7355	64.0796	67.6908	1.05635
RPL7	1321.42	877.024	1380.37	1437.63	843.082	1499.11	1192.94	1259.94	1.05617
ADH5	159.064	233.255	186.712	220.251	175.841	215.342	193.01	203.812	1.05596
SCYL1	95.8247	97.8549	101.862	84.3298	128.217	99.5088	98.514	104.019	1.05588
NDUFA8	182.175	157.27	191.728	176.188	214.584	169.973	177.058	186.915	1.05567
TMEM248	87.7957	98.8869	91.3288	89.2669	119.414	84.714	92.6705	97.7982	1.05533
TMEM8A	71.0776	132.477	79.4606	67.3886	145.868	85.4153	94.3385	99.5574	1.05532
FAM3C	70.5281	80.702	57.6817	75.389	98.9313	46.1368	69.6372	73.4857	1.05526
HMOX1	135.382	400.188	198.208	240.173	299.251	234.815	244.593	258.08	1.05514
CNBP	365.483	389.579	400.003	410.604	408.779	398.953	385.022	406.112	1.05478
BAD	44.3066	52.1233	78.2238	44.7749	57.096	82.2344	58.2179	61.3684	1.05412
CHMP4B	197.428	206.46	210.027	202.173	238.48	206.302	204.638	215.652	1.05382
CPXM2	80.4316	72.9764	34.5886	136.567	7.55201	53.968	62.6655	66.0289	1.05367
BLCAP	48.1233	78.0574	41.5403	56.9384	77.9777	41.806	55.907	58.9073	1.05367
CBX3	92.0924	74.1619	128.787	100.573	87.5432	122.705	98.3472	103.607	1.05348
XPOT	70.0899	93.9275	108.791	97.6651	86.5419	103.162	90.936	95.7896	1.05337
SF3B4	89.7188	99.5812	94.1164	76.0076	149.663	72.8692	94.4721	99.5133	1.05336
RPS17	641.817	461.303	710.836	697.497	443.356	769.166	604.652	636.673	1.05296
RPL37A	480.502	330.498	499.945	518.504	326.699	535.054	436.982	460.086	1.05287
CHMP2A	144.194	100.83	179.937	151.898	115.733	179.686	141.653	149.106	1.05261
ABCF2	63.5419	85.1221	65.5114	62.2422	111.813	51.3813	71.3918	75.1454	1.05258
AMZ2	107.327	65.2201	93.8487	104.831	77.9176	97.6036	88.7987	93.4509	1.05239
NACA	183.158	135.976	220.475	194.284	139.922	233.671	179.87	189.292	1.05238
HSPA4	142.17	211.566	145.256	147.806	252.45	124.867	166.331	175.041	1.05237
TMED2	401.614	343.802	337.266	431.365	370.782	336.651	360.894	379.599	1.05183
TMEM9B	57.6522	74.6925	46.8279	68.4609	72.3924	47.5784	59.7242	62.8106	1.05168
EDEM1	73.7456	78.6771	56.8502	62.5466	108.005	49.5171	69.7576	73.3562	1.05159
OCIAD1	85.9434	88.1059	92.6152	89.2897	99.612	91.3991	88.8882	93.4336	1.05114
GSTP1	452.485	492.458	524.051	431.7	629.588	482.482	489.665	514.59	1.0509
ERH	173.991	121.761	216.29	171.851	185.888	180.278	170.681	179.339	1.05073
TMCO1	63.3249	52.8953	51.1373	65.1331	63.7092	46.961	55.7859	58.6011	1.05047
SLC25A6	729.836	732.866	1024.68	725.883	710.937	1175.69	829.126	870.835	1.0503
AKIRIN2	55.5826	77.9964	62.5018	74.9815	62.5861	68.3748	65.3602	68.6475	1.05029
PABPC4	188.412	170.901	184.343	192.585	196.664	181.681	181.219	190.31	1.05017
MT-ND1	1987.93	4534.18	1850.34	2027.48	4150.72	2610.55	2790.82	2929.58	1.04972
AATF	54.6087	61.6242	61.2436	47.3191	81.3302	57.6518	59.1588	62.1003	1.04972
GOT1	42.3014	53.549	53.9127	39.2124	74.8274	43.1685	49.921	52.4028	1.04971
RPS7	385.41	240.478	455.048	412.814	211.337	510.509	360.312	378.22	1.0497
IMPDH1	49.408	47.3301	61.8531	44.6001	68.3037	53.5015	52.8637	55.4685	1.04927
HSPE1-MOB4	58.4868	66.97	80.041	69.719	77.2434	68.6299	68.4993	71.8641	1.04912
EEF1D	89.6306	60.493	109.418	85.7156	73.4453	113.098	86.514	90.7529	1.049
RPS10	1604.47	887.084	1468.49	1585.76	926.355	1640.47	1320.01	1384.19	1.04862
MYH9	789.622	615.721	1050.47	789.375	684.727	1100.75	818.605	858.285	1.04847
COMMD6	75.2634	58.5874	78.0473	78.6147	54.5639	88.9474	70.6327	74.042	1.04827
TUSC3	41.9306	47.523	69.9488	44.3768	64.0017	58.6207	53.1341	55.6664	1.04766
C17orf49	56.5578	40.5362	81.5503	57.9749	41.3698	87.7753	59.5481	62.3734	1.04745
WDR83OS	92.4822	67.4299	90.8575	94.8622	72.9881	94.7952	83.5899	87.5485	1.04736
MRPS16	70.7056	71.9891	63.939	68.888	86.7533	60.7683	68.8779	72.1365	1.04731
RPS23	564.243	257.135	543.676	584.302	283.323	561.894	455.018	476.506	1.04722
C16orf58	81.9783	58.8501	81.7729	71.2325	76.0548	85.7864	74.2004	77.6912	1.04705
UQCRQ	213.026	187.867	224.175	210.23	224.112	220.101	208.356	218.148	1.047
RPL4	1299	889.239	1409.71	1388.76	865.209	1512.61	1199.32	1255.53	1.04687
PSMC2	85.0554	107.658	103.892	94.0021	120.986	95.5137	98.8683	103.501	1.04685
UBA52	378.191	316.98	342.501	379.275	345.104	361.886	345.891	362.088	1.04683
MAP1A	295.322	318.495	251.276	282.696	391.916	230.893	288.364	301.835	1.04671
RPL7A	2425.56	1326.67	2559.64	2473.31	1377.08	2756.07	2103.96	2202.15	1.04667
CCPG1	49.551	77.8286	37.9995	59.7892	62.2883	50.9768	55.1264	57.6847	1.04641
SRSF4	55.876	43.5936	79.6235	53.2494	61.5323	72.4451	59.6977	62.4089	1.04542
ADAM15	64.4229	37.8635	45.5741	58.4369	55.2499	40.8723	49.2868	51.5197	1.0453
FBXW5	47.6982	64.8469	76.8705	43.7819	75.0952	79.1185	63.1385	65.9986	1.0453
EIF3A	200.924	231.918	260.205	212.694	269.972	241.733	231.016	241.467	1.04524
ATP5E	138.496	121.592	134.391	140.941	128.109	143.254	131.493	137.435	1.04519
DBI	237.919	147.475	298.863	250.893	172.82	291.325	228.086	238.346	1.04498
PPID	41.5349	55.3548	54.6965	45.7207	60.534	52.1229	50.5287	52.7925	1.0448
SHISA5	186.728	154.51	181.167	187.04	201.008	157.715	174.135	181.921	1.04471
MRPL33	82.7231	78.8096	95.6522	86.0937	89.2801	93.2774	85.7283	89.5504	1.04458
MRPL53	46.4294	35.9005	66.198	43.6685	43.2241	68.2063	49.5093	51.6996	1.04424
PSMB4	273.953	257.346	302.323	277.095	298.988	294.257	277.874	290.113	1.04405
GSTK1	60.5688	75.5212	73.7818	64.3591	78.4133	76.3087	69.9573	73.0271	1.04388
ATP6AP2	460.915	458.114	301.415	475.096	451.383	347.282	406.815	424.587	1.04369
LAMA4	303.902	294.598	202.014	393.506	202.083	239.645	266.838	278.412	1.04337
OSTC	244.084	219.992	222.829	276.619	180.533	259.449	228.968	238.867	1.04323
TMEM123	149.42	137.525	185.386	182.94	134.868	174.935	157.444	164.248	1.04321
SEC61B	230.13	266.573	276.283	250.003	309.052	247.287	257.662	268.78	1.04315
RPS28	502.793	274.94	487.342	452.901	319.832	546.765	421.692	439.833	1.04302
LINC01420	81.6918	74.375	84.4819	82.7795	88.4943	79.5796	80.1829	83.6178	1.04284
PGM1	67.417	43.0017	78.1189	60.2738	67.7681	68.4935	62.8459	65.5118	1.04242
TOMM34	99.7596	165.68	154.021	70.8218	268.573	97.8324	139.82	145.742	1.04236
RAB5C	231.385	306.784	238.705	228.781	367.947	212.496	258.958	269.741	1.04164
COPZ1	168.349	131.909	179.692	174.866	151.626	173.376	159.983	166.623	1.0415
NCBP2	62.0934	67.8021	83.2827	66.4435	86.7997	68.7668	71.0594	74.0033	1.04143
PLXND1	74.7922	46.7116	52.2729	64.8253	48.8376	67.3065	57.9256	60.3231	1.04139
AHSA1	84.0664	92.2657	107.014	71.4564	139.795	83.7967	94.4486	98.3493	1.0413
PSMA6	179.087	141.128	191.363	175.927	185.249	171.469	170.526	177.548	1.04118
TCF25	47.7165	49.1059	57.0069	49.8031	44.4822	65.8667	51.2764	53.384	1.0411
TXNIP	433.784	335.971	361.648	371.045	323.654	482.984	377.134	392.561	1.0409
SERPING1	162.226	251.213	120.446	187.794	200.23	167.593	177.962	185.205	1.0407
ZMYND11	42.4409	51.2671	58.9534	50.5027	48.6887	59.6322	50.8871	52.9412	1.04037
VAPA	61.9409	55.3347	63.8156	69.8453	53.5857	64.961	60.3637	62.7974	1.04032
MMP24-AS1	117.514	70.9027	74.1658	104.733	86.8088	81.5977	87.5276	91.0466	1.0402
PTGDS	17.6698	436.003	116.606	46.9098	265.545	280.711	190.093	197.722	1.04013
RPS8	1133.21	789.899	1363.7	1162.9	738.771	1516.77	1095.6	1139.48	1.04005
SLC38A2	523.763	448.165	397.602	723.546	247.636	453.105	456.51	474.763	1.03998
WBP11	63.167	50.7308	63.8298	56.2903	75.311	53.1988	59.2425	61.6001	1.03979
SUMO3	165.089	112.858	187.909	154.61	166.445	163.163	155.285	161.406	1.03942
BUD31	102.154	83.5622	108.969	96.6477	109.335	100.215	98.2282	102.066	1.03907
RPS18	2908.57	1859.77	3230.44	2994.98	1623.21	3692.77	2666.26	2770.32	1.03903
DRAM1	72.417	112.58	70.9169	79.5172	92.3839	93.9281	85.3045	88.6097	1.03875
AP2B1	279.435	218.471	254.666	281.154	258.067	242.261	250.857	260.494	1.03841
C14orf2	67.6425	60.8098	70.1624	74.2416	60.8456	71.147	66.2049	68.7447	1.03836
PRDX1	870.603	939.496	754.765	838.419	1202.86	621.311	854.954	887.53	1.0381
STT3B	192.72	165.168	189.757	208.138	179.712	180.408	182.548	189.419	1.03764
PDHA1	49.459	49.0835	55.571	42.6185	71.7213	45.5452	51.3712	53.295	1.03745
ARL4C	158.206	82.9622	161.119	181.435	39.5714	196.229	134.096	139.078	1.03716
DNAJC8	133.551	127.138	190.772	138.834	164.454	164.874	150.487	156.054	1.03699
NIPSNAP1	105.785	62.2497	147.869	99.8364	100.11	127.572	105.302	109.173	1.03676
TMEM200A	52.7477	84.6651	61.9789	59.1996	67.6422	79.7647	66.4639	68.8688	1.03618
ATF4	208.051	280.928	424.678	298.382	184.501	463.822	304.552	315.568	1.03617
VAT1	672.378	923.439	710.493	783.276	870.966	735.357	768.77	796.533	1.03611
RPL36A	332.163	219.456	394.724	354.194	217.806	408.395	315.448	326.799	1.03598
UFC1	113.212	104.885	132.396	116.924	108.353	137.793	116.831	121.023	1.03589
RPL18	509.264	319.697	600.089	474.862	343.635	661.762	476.35	493.42	1.03583
FLYWCH2	33.4632	56.4878	72.5612	32.4285	59.1691	76.7306	54.1707	56.1094	1.03579
RPE	45.0803	48.7816	58.2754	47.8598	61.0912	48.6197	50.7124	52.5236	1.03571
PARP4	65.5169	92.6945	77.9721	71.569	98.1837	74.8605	78.7279	81.5378	1.03569
EAPP	52.6227	47.3974	53.5064	56.4116	39.6964	62.8959	51.1755	53.0013	1.03568
XBP1	87.0577	97.7329	102.489	106.539	108.196	82.7656	95.76	99.1667	1.03558
CERCAM	121.672	117.749	111.053	121.766	114.273	126.883	116.825	120.974	1.03552
C19orf43	145.827	163.304	246.651	142.782	192.502	240.066	185.261	191.783	1.03521
CSNK1A1	176.173	132.391	176.422	190.595	142.032	169.353	161.662	167.326	1.03504
BGN	57.5673	182.815	541.748	45.5964	123.275	640.622	260.71	269.831	1.03499
HACD3	83.255	109.291	85.6631	90.7853	120.742	76.4094	92.7362	95.9788	1.03497
UQCRH	398.054	274.015	353.944	388.977	332.144	340.311	342.005	353.811	1.03452
GPX8	190.025	205.042	196.36	226.195	168.315	217.299	197.142	203.936	1.03446
SDAD1	36.0791	70.272	46.0068	42.511	73.084	41.9807	50.786	52.5253	1.03425
GNPTAB	45.9169	103.637	39.916	53.3262	95.7404	46.8804	63.1565	65.3157	1.03419
NDUFA6	166.973	129.819	147.438	153.511	159.668	146.157	148.077	153.112	1.034
ADIPOR1	165.282	150.431	117.326	154.041	186.873	106.471	144.346	149.128	1.03313
RAB11A	111.037	108.279	107.958	110.335	125.317	102.439	109.091	112.697	1.03305
PGRMC2	110.354	72.7049	85.1419	116.362	73.4779	87.216	89.4003	92.3521	1.03302
NIFK	44.8939	56.68	51.4706	41.2666	74.6451	42.1694	51.0148	52.6937	1.03291
EEF1B2	777.903	704.154	878.102	788.535	728.441	920.835	786.719	812.604	1.0329
RBFOX2	129.346	65.3397	124.324	126.649	85.554	117.283	106.336	109.829	1.03284
PHB2	156.557	136.669	234.822	164.834	149.317	231.018	176.016	181.723	1.03242
KCTD10	56.0713	52.2289	40.6202	53.3239	58.2143	42.1837	49.6401	51.2406	1.03224
SOCS5	77.0541	54.6151	65.9917	81.651	51.0263	71.3402	65.8869	68.0058	1.03216
CTSL	775.408	1277.05	517.55	908.669	849.899	893.822	856.671	884.13	1.03205
CTNNB1	169.224	154.229	169.846	174.082	178.668	156.323	164.433	169.691	1.03198
SNX17	106.607	95.5382	109.965	112.609	97.5366	111.917	104.037	107.354	1.03189
RTFDC1	96.5495	80.9167	100.164	99.0244	92.9152	94.5363	92.5433	95.492	1.03186
SEC23A	134.322	101.251	140.522	141.2	129.085	117.74	125.365	129.342	1.03172
GNA11	54.054	53.2911	62.7927	46.2844	71.4787	57.7665	56.7126	58.5099	1.03169
SRSF6	48.3821	63.6903	62.9167	47.585	71.0519	61.7722	58.3297	60.1364	1.03097
AP3M1	48.7793	47.5123	55.8503	48.4167	54.5992	53.8358	50.7139	52.2839	1.03096
SLC1A5	109.073	123.428	74.1479	156.422	95.1269	64.5525	102.216	105.367	1.03082
ADAMTSL4	120.401	79.2228	63.3816	112.17	73.4585	85.4522	87.6686	90.3603	1.0307
FLNA	794.614	943.886	1280.68	815.143	1103.53	1193	1006.39	1037.23	1.03064
NDUFV2	158.156	100.332	133.837	140.864	135.726	127.686	130.775	134.759	1.03046
CANX	692.661	598.878	592.482	734.204	671.807	534.952	628.007	646.988	1.03022
PDIA6	732.64	484.508	471.51	707.179	591.958	440.142	562.886	579.76	1.02998
GHITM	316.961	285.727	284.712	314.857	325.752	273.008	295.8	304.539	1.02954
RPL18A	569.802	425.671	751.449	506.214	461.239	830.578	582.308	599.344	1.02926
SEC22B	141.063	119.858	92.7397	149.127	125.717	89.0741	117.887	121.306	1.02901
RAB18	47.7356	63.2294	48.6065	57.2066	57.9282	49.0609	53.1905	54.7319	1.02898
TMED4	99.5881	85.5216	87.9	89.9185	104.874	86.0898	91.0033	93.6275	1.02884
TXNDC5	451.717	421.069	426.233	470.154	431.386	434.793	433.006	445.444	1.02873
VCP	311.017	346.196	315.08	295.726	426.76	277.6	324.098	333.362	1.02859
UBL7	68.8697	68.4092	89.5872	64.0532	86.6593	82.575	75.622	77.7625	1.0283
SNX12	112.298	98.9105	116.174	121.27	107.652	107.692	109.128	112.205	1.0282
EIF1	455.546	350.388	505.046	469.865	312.9	564.794	436.993	449.186	1.0279
RPS13	597.98	412.927	612.159	584.336	440.447	642.704	541.022	555.829	1.02737
RPL35A	488.319	339.44	526.336	509.328	315.955	565.776	451.365	463.686	1.0273
ARL8B	129.311	167.205	141.079	154.038	154.458	140.95	145.865	149.815	1.02708
TOMM7	251.432	266.914	247.955	288.517	239.988	258.446	255.434	262.317	1.02695
NOB1	64.8161	60.6316	78.7431	65.5595	65.2726	78.8467	68.0636	69.893	1.02688
SLMO2	53.7194	58.157	64.747	52.8047	70.6847	57.8782	58.8745	60.4559	1.02686
CDC26	62.181	42.1108	66.3722	69.1218	42.3116	63.7642	56.888	58.3992	1.02656
POLR2G	77.0753	64.1055	96.0432	77.0714	74.8612	91.5645	79.0746	81.1657	1.02644
ATP1B3	127.703	205.949	107.466	127.407	232.289	92.9412	147.039	150.879	1.02612
NDUFA11	65.1901	53.1012	79.0621	55.0689	67.4587	79.9562	65.7845	67.4946	1.026
NDUFB4	133.851	92.6051	126.842	130.451	101.611	130.416	117.766	120.826	1.02598
LZTS2	45.8362	51.9935	74.7496	40.3251	51.4871	85.2375	57.5265	59.0166	1.0259
CDC42BPB	87.2395	86.3816	89.9588	85.235	100.838	84.3318	87.86	90.1349	1.02589
RPLP0	2269.49	1524	2174.51	2320.18	1466.15	2336.1	1989.33	2040.81	1.02588
CUEDC2	164.263	114.24	190.386	157.375	141.677	181.876	156.297	160.31	1.02568
SEPW1	132.853	131.509	124.134	145.778	134.314	118.304	129.499	132.799	1.02548
TXNDC15	71.0131	60.9879	56.7235	70.9561	64.6292	57.9327	62.9082	64.506	1.0254
HDAC1	79.2836	61.1863	73.9356	72.4025	78.1654	69.1984	71.4685	73.2555	1.025
ENSA	75.1442	63.8474	89.0926	65.8164	85.3693	82.5608	76.0281	77.9155	1.02483
CH507-9B2.3	54.0458	50.9594	80.127	54.6516	61.7392	73.3321	61.7107	63.241	1.0248
COX5A	163.861	173.058	196.305	146.003	230.832	169.314	177.741	182.049	1.02424
CCT6A	156.157	185.822	197.463	150.121	243.335	158.934	179.814	184.13	1.024
TMED7	156.089	125.051	124.616	159.5	148.555	107.389	135.252	138.481	1.02388
LDLR	78.6846	69.6876	130.772	70.8205	57.2781	157.666	93.0482	95.255	1.02372
TMEM147	84.3446	85.3533	79.6371	82.5425	98.6901	74.0026	83.1116	85.0784	1.02366
RNF145	63.6118	41.686	72.0205	53.343	57.8814	70.2815	59.1061	60.502	1.02362
TOR1B	51.6339	105.626	46.4162	48.8767	122.366	37.2102	67.8921	69.4843	1.02345
DDT	63.2036	65.1951	84.4351	51.7419	84.7701	81.283	70.9446	72.5983	1.02331
AKT1S1	64.0593	65.6834	77.6635	54.6815	91.7534	65.7536	69.1354	70.7295	1.02306
LPPR2	90.6007	63.9106	76.4696	71.425	82.1248	82.7514	76.9936	78.7671	1.02303
POLDIP2	176.622	182.169	208.073	177.114	223.452	179.132	188.955	193.233	1.02264
UBE2Q2	56.5767	62.6548	68.6636	71.257	54.1083	66.7445	62.6317	64.0366	1.02243
ATP5O	152.15	109.724	170.136	143.647	127.302	170.705	144.003	147.218	1.02232
MGAT1	118.109	121.493	87.8024	99.3151	157.754	77.5462	109.135	111.538	1.02202
PSMD10	75.0247	62.2515	66.2984	77.5497	63.3201	67.1575	67.8582	69.3424	1.02187
LSM12	73.4758	70.847	89.3603	73.076	94.845	70.8693	77.8944	79.5968	1.02186
PACS1	51.2386	47.1734	50.1286	45.2426	55.7394	50.7938	49.5135	50.5919	1.02178
SH3PXD2A	80.8296	92.162	105.524	72.8519	95.4622	116.257	92.8386	94.8569	1.02174
ATF5	27.7057	69.435	57.2354	21.9085	86.6472	49.1535	51.4587	52.5697	1.02159
BAG6	154.503	108.042	171.802	130.922	145.654	167.075	144.783	147.884	1.02142
NDUFC1	47.4965	45.3789	59.1264	44.3887	58.8269	52.0155	50.6673	51.7437	1.02125
RPL15	679.778	462.868	736.182	705.897	415.788	796.032	626.276	639.239	1.0207
GREM1	135.661	343.404	63.8659	337.519	109.003	107.523	180.977	184.682	1.02047
SDC4	408.978	278.865	424.128	379.416	341.814	413.353	370.657	378.194	1.02033
DENR	113.089	90.3225	109.212	103.696	126.423	88.8413	104.208	106.32	1.02027
GDI2	324.459	266.02	342.175	317.339	285.357	348.748	310.885	317.148	1.02015
UBA1	265.98	233.442	240.51	221.188	334.628	199.013	246.644	251.61	1.02013
DCTN6	59.4272	60.0363	54.6454	62.4507	61.1317	54.0107	58.0363	59.1977	1.02001
AUP1	68.6116	78.3016	73.2548	57.4303	99.0406	68.0244	73.3893	74.8317	1.01965
TMX2	104.245	117.144	92.9978	90.4031	156.691	73.3971	104.796	106.83	1.01941
FAM210B	150.606	154.807	224.475	186.175	138.301	215.682	176.629	180.053	1.01938
SEC13	105.004	101.245	129.14	99.8215	125.113	116.92	111.796	113.952	1.01928
TM9SF3	147.439	145.2	118.496	156.237	151.271	111.507	137.045	139.672	1.01916
MTIF3	60.3804	60.4361	82.0277	68.7263	53.622	84.36	67.6147	68.9027	1.01905
SPIN1	102.334	58.9522	115.789	104.958	69.4494	107.91	92.3582	94.1058	1.01892
CHID1	55.1793	50.6244	53.9491	53.2004	48.023	61.5513	53.2509	54.2582	1.01892
EIF3J	36.4773	61.0587	61.0545	45.4908	63.1828	52.899	52.8635	53.8575	1.0188
C19orf53	231.396	201.305	226.579	211.834	245.864	213.718	219.76	223.805	1.01841
ACO1	88.2682	99.4547	79.6602	78.8744	117.51	75.915	89.1277	90.7664	1.01839
COX4I1	293.936	221.522	303.804	289.513	227.488	317.231	273.088	278.077	1.01827
NRBF2	64.1663	77.8865	80.6177	70.7907	70.4587	85.4444	74.2235	75.5646	1.01807
C9orf16	49.4951	77.0188	92.4532	39.1774	75.0027	108.739	72.989	74.3065	1.01805
ANP32B	212.778	194.177	358.811	216.678	231.969	330.898	255.255	259.848	1.01799
ARMT1	51.6134	45.0053	56.1162	56.3251	51.3901	47.7302	50.9116	51.8151	1.01775
POFUT2	103.936	70.4802	63.1161	104.3	72.695	64.7478	79.1775	80.581	1.01773
DCTN4	80.6616	74.3215	70.2659	77.8496	80.2284	71.1252	75.083	76.4011	1.01755
UBE2D2	74.5134	63.5867	96.1686	76.0214	74.488	87.871	78.0896	79.4601	1.01755
DYNLL2	82.8977	96.4714	52.9632	93.3752	89.0748	53.9404	77.4441	78.7968	1.01747
ATP5C1	214.756	185.882	232.62	214.39	221.022	208.873	211.086	214.762	1.01741
VPS25	58.3494	62.928	63.8754	65.7608	58.3677	64.2244	61.7176	62.7843	1.01728
PHF5A	42.6562	49.0279	56.376	44.2425	49.6195	56.7473	49.3533	50.2031	1.01722
RSL24D1	110.812	77.4098	120.783	110.266	69.0554	134.857	103.002	104.726	1.01674
LAMTOR1	112.652	103.667	122.775	102.291	120.096	122.306	113.031	114.898	1.01651
LRPPRC	67.9088	57.9186	60.8786	72.697	60.296	56.7905	62.2353	63.2612	1.01648
C6orf62	179.138	125.527	187.357	196.607	149.071	154.168	164.007	166.615	1.0159
CRK	105.087	131.527	108.839	125.403	121.177	104.302	115.151	116.961	1.01572
TMEM115	79.0238	85.4792	86.083	79.827	86.7033	87.9877	83.5287	84.8393	1.01569
LSM2	47.6523	33.293	75.6861	43.1185	51.0652	64.8926	52.2105	53.0255	1.01561
RPLP1	793.153	695.955	1029.46	716.952	739.993	1100.84	839.522	852.595	1.01557
ARL6IP4	101.781	69.7401	133.222	95.2171	84.9978	129.24	101.581	103.152	1.01546
NECAP2	52.4221	52.5035	46.3465	51.0824	51.4161	51.1076	50.4241	51.202	1.01543
TMED1	81.6576	50.462	59.8693	71.2471	63.9733	59.6921	63.9963	64.9708	1.01523
GNA12	106.591	78.423	102.257	107.378	86.9784	97.2425	95.7571	97.1998	1.01507
PLEKHO2	59.4438	88.286	66.6047	84.0086	63.3671	70.0927	71.4448	72.4895	1.01462
TMED9	388.197	388.593	317.638	394.048	418.629	297.302	364.809	369.993	1.01421
ACP1	49.2723	53.6721	56.4589	52.2529	56.3403	53.0537	53.1344	53.8823	1.01408
TADA3	109.783	56.1081	107.613	102.959	62.9472	111.432	91.1679	92.4461	1.01402
SMC3	49.6094	33.9705	73.277	50.7548	47.945	60.3215	52.2857	53.0071	1.0138
CS	94.3039	80.0226	109.573	82.1219	114.836	90.8121	94.633	95.9232	1.01363
EIF5	85.9055	121.339	115.603	111.341	109.983	105.848	107.616	109.057	1.01339
RPL29	1150.15	792.346	1387.86	1095.8	808.876	1470.27	1110.12	1124.98	1.01339
DNAJC5	75.5613	105.721	65.0826	71.7261	115.718	62.1224	82.1216	83.1887	1.01299
EIF4G2	538.745	573.925	785.197	577.125	591.548	753.852	632.623	640.841	1.01299
SUPT16H	64.65	63.2531	78.6796	62.9227	80.1045	66.2342	68.8609	69.7538	1.01297
UFL1	62.4061	54.4223	54.0755	68.1778	46.4002	58.5191	56.968	57.699	1.01283
HUWE1	77.2447	61.2124	68.5659	81.3867	73.2422	54.9775	69.0077	69.8688	1.01248
G6PC3	127.491	133.69	101.448	97.31	187.712	82.0528	120.876	122.358	1.01226
MYL9	1021.2	1301.01	1120.31	1070.85	1331.55	1082.02	1147.51	1161.47	1.01217
TXNRD1	233.357	670.693	223.298	562.314	320.892	257.743	375.783	380.316	1.01206
EFEMP2	175.234	223.453	206.839	192.76	189.753	229.973	201.842	204.162	1.0115
COMMD7	56.7523	54.5903	82.588	51.5441	67.5513	77.0202	64.6435	65.3718	1.01127
CAB39	60.7646	65.8023	78.8401	74.2332	62.6513	70.8299	68.469	69.2381	1.01123
ARCN1	333.042	283.871	289.685	310.609	353.277	252.601	302.199	305.496	1.01091
OGDH	123.323	108.319	116.791	97.9521	158.813	95.4619	116.144	117.409	1.01089
CDV3	132.193	172.21	173	150.799	177.002	154.742	159.135	160.848	1.01076
SRP9	426.929	303.426	466.535	405.4	412.435	391.904	398.963	403.247	1.01074
IMPDH2	259.559	107.437	293.956	259.966	108.852	299.161	220.317	222.66	1.01063
RER1	94.5147	90.5688	89.9234	90.9928	102.927	84.0087	91.669	92.6428	1.01062
TFG	97.9106	114.424	108.89	107.254	119.571	97.7688	107.075	108.198	1.01049
RPSA	1329.66	786	1302.01	1270.14	876.243	1305.71	1139.22	1150.7	1.01007
PAF1	82.8596	64.6798	95.1696	76.4373	77.9156	90.7043	80.903	81.6857	1.00967
ALKBH5	109.112	77.7628	132.566	88.5533	130.959	102.99	106.48	107.501	1.00959
CREB3	142.558	171.98	138.471	125.294	205.052	126.983	151.003	152.443	1.00954
SRSF5	49.677	54.0065	53.4735	40.9092	60.6297	57.0462	52.3856	52.8617	1.00909
ELK1	65.5508	45.4945	60.995	52.0488	69.591	51.9607	57.3468	57.8668	1.00907
TIMM23	140.621	174.352	163.754	147.319	200.589	134.981	159.575	160.963	1.0087
UBL5	220.579	202.886	184.194	219.869	212.525	180.415	202.553	204.27	1.00848
RARS2	94.5855	98.9578	92.524	102.998	92.2	93.2244	95.3558	96.1409	1.00823
KIF5B	152.812	201.918	216.845	189.995	200.64	185.413	190.525	192.016	1.00783
ENG	245.121	276.685	175.681	236.254	282.629	183.563	232.496	234.149	1.00711
TARDBP_1	66.8193	61.9295	79.6976	60.6895	79.8213	69.3112	69.4821	69.9407	1.0066
RPS6KA2	64.7588	53.5766	121.808	91.4458	51.0341	99.2423	80.0478	80.5741	1.00657
UQCR11	138.443	147.169	157.813	122.692	150.235	173.348	147.808	148.758	1.00643
SDHA	68.777	45.0414	56.8038	65.6268	50.3556	55.7149	56.8741	57.2325	1.0063
RPS5	591.093	376.653	670.342	541.553	404.071	702.46	546.029	549.361	1.0061
ZFR	59.7261	73.8119	69.5017	61.6371	79.0029	63.621	67.6799	68.087	1.00602
PPA1	68.7869	74.245	86.9243	80.8826	60.2221	90.0606	76.6521	77.0551	1.00526
PSMB5	301.137	287.738	313.18	267.195	373.61	265.993	300.685	302.266	1.00526
TNPO3	56.9565	55.2557	69.2771	60.8766	60.8527	60.6758	60.4964	60.8017	1.00505
HNRNPAB	80.0984	154.412	158.855	89.9812	194.119	111.089	131.122	131.73	1.00464
FAU	409.209	321.788	432.999	354.786	366.299	448.14	387.998	389.742	1.00449
RPL10A	1557.07	1091.81	1736.13	1571.67	967.331	1865.63	1461.67	1468.21	1.00448
RPL32	737.095	488.353	802.36	719.049	470.011	847.049	675.936	678.703	1.00409
NEK6	104.856	105.913	96.2214	111.215	94.3107	102.714	102.33	102.747	1.00407
OSER1	69.9679	52.4436	74.4509	76.2973	49.9952	71.3558	65.6208	65.8828	1.00399
FNDC3A	47.4828	58.3284	59.4763	42.1637	74.3297	49.4435	55.0958	55.3123	1.00393
ACIN1	46.4451	50.0044	57.4027	38.8064	56.9819	58.6005	51.2841	51.4629	1.00349
MFSD1	74.7169	190.237	61.6786	84.4182	181.146	62.129	108.877	109.231	1.00325
DLD	70.9126	67.8453	75.4693	61.5693	90.488	62.8221	71.4091	71.6265	1.00304
RPL38	266.048	201.423	286.014	255.026	199.636	300.789	251.162	251.817	1.00261
PSMD1	111.719	145.278	123.35	116.502	161.361	103.425	126.782	127.096	1.00247
PRRC1	61.234	44.7783	47.6448	59.9112	51.9066	42.163	51.219	51.3269	1.00211
MAPK1	71.9482	69.2955	71.836	69.3365	82.4845	61.644	71.0266	71.155	1.00181
RPL24	616.819	403.691	683.898	645.11	363.406	698.495	568.136	569.003	1.00153
PCNP	182.766	137.978	193.82	193.98	145.888	175.469	171.521	171.779	1.0015
KLHL9	57.278	49.5742	52.144	62.9864	48.1428	48.0947	52.9987	53.0746	1.00143
KIAA0368	44.7839	52.08	59.7708	53.2327	47.5482	56.0359	52.2116	52.2723	1.00116
PRDX4	280.69	242.136	213.848	255.888	220.56	260.912	245.558	245.786	1.00093
SWI5	55.1464	42.112	69.1686	48.1145	53.4514	64.9832	55.4756	55.5164	1.00073
MT-ND2	2138.04	5842.3	2114.1	2104.5	5581.54	2415.16	3364.81	3367.07	1.00067
P4HA1	833.222	219.835	416.034	744.124	384.887	340.598	489.697	489.87	1.00035
MRPS15	54.4488	43.8651	74.2561	50.5209	51.4605	70.6412	57.5233	57.5409	1.0003
RPL13	532.76	366.06	665.538	521.488	337.927	705.194	521.453	521.536	1.00016
ATP5G3	67.8176	66.2259	67.9751	63.7718	78.1489	60.0786	67.3395	67.3331	0.999905
ZC3H15	70.0398	86.071	94.9229	74.6496	94.9887	81.2498	83.6779	83.6293	0.99942
KHDRBS1	149.853	84.7996	177.086	133.916	130.01	147.574	137.246	137.167	0.999418
TRIM28	144.583	128.076	172.319	115.583	186.105	142.992	148.326	148.227	0.999333
PAIP2	69.6058	46.9747	64.418	64.7962	51.6402	64.4003	60.3328	60.2789	0.999106
MARS	34.0731	59.1236	57.8059	43.006	60.6991	47.1327	50.3342	50.2792	0.998909
JAK1	174.003	166.242	143.442	187.929	144.316	150.862	161.229	161.036	0.998798
NDUFS2	117.011	82.7371	105.359	109.475	97.2781	97.9111	101.702	101.555	0.998547
PI4K2A	68.294	114.257	76.4651	80.2191	105.358	73.0446	86.3388	86.2072	0.998475
CD81	470.459	449.64	407.165	476.469	383.678	465.029	442.421	441.725	0.998426
TOM1L2	52.0296	57.8263	45.9008	49.1326	66.6788	39.6776	51.9189	51.8297	0.998281
RHEB	53.992	89.2558	77.7283	58.892	87.3717	74.2907	73.6587	73.5181	0.998091
ANXA11	122.5	147.086	171.04	126.475	100.414	212.873	146.875	146.587	0.998039
C14orf132	43.3922	42.1617	69.8204	53.806	22.3466	78.8639	51.7914	51.6721	0.997697
SEC24D	79.721	64.6714	76.8794	81.7935	70.3015	68.5697	73.7573	73.5549	0.997256
SDHD	130.312	113.802	121.762	132.436	109.31	123.073	121.959	121.606	0.997113
RPS2	3098.53	1933.77	3303.33	2763.61	2170.11	3377.64	2778.54	2770.45	0.997089
BTBD6	51.3883	50.4684	63.4798	51.8812	53.0266	59.9332	55.1122	54.947	0.997004
PSENEN	70.8727	61.0212	66.6811	59.0691	81.6781	57.1879	66.1917	65.9784	0.996778
RPL27	859.103	553.221	926.425	852.332	492.848	985.866	779.583	777.015	0.996706
KDELR2	393.814	304.668	327.858	382.989	344.572	295.372	342.113	340.978	0.996681
POLR2A	98.3459	111.295	88.907	91.0496	113.696	92.7108	99.5161	99.1522	0.996344
GNB2L1	750.901	492.075	928.075	720.274	461.812	980.909	723.684	720.998	0.996289
LEPROT	64.7465	75.5133	61.3942	82.0895	42.5283	76.2642	67.218	66.9607	0.996171
PCDH18	94.1284	76.8216	87.7986	140.287	25.9982	91.4718	86.2495	85.9191	0.996169
NARS	127.607	217.375	159.775	138.821	240.253	123.74	168.253	167.604	0.996148
ACTR1A	141.991	192.868	172.48	142.397	206.752	156.195	169.113	168.448	0.996067
RPS16	639.997	334.819	695.519	541.552	378.108	743.903	556.778	554.521	0.995946
SMIM15	74.495	57.1777	83.2856	73.5997	80.8118	59.5742	71.6528	71.3286	0.995475
SLC25A5	445.274	299.909	465.842	356.293	460.496	388.554	403.675	401.781	0.995308
43897	58.1301	48.4176	59.7375	55.2167	51.3923	58.8834	55.4284	55.1641	0.995232
TNFAIP1	78.857	61.7181	68.4507	58.4093	89.2288	60.3847	69.6753	69.3409	0.995202
SH3GL1	112.126	90.5776	127.282	84.8628	127.279	116.238	109.995	109.46	0.995137
ARL2BP	175.727	176.573	184.639	165.287	198.673	170.331	178.98	178.097	0.99507
GTF3C6	165.456	189.926	173.094	135.29	264.034	126.466	176.159	175.263	0.994917
SNRPB2	70.966	54.653	80.5453	66.3631	67.2697	71.4394	68.7214	68.3574	0.994703
SARNP	63.8658	52.5138	75.6285	58.8294	63.9477	68.2101	64.0027	63.6624	0.994683
AP2M1	524.315	523.867	444.665	504.727	588.067	392.022	497.616	494.939	0.99462
MPDU1	56.0646	40.3202	55.9158	43.7933	63.9464	43.7293	50.7669	50.4897	0.99454
TECR	113.793	43.3031	102.649	88.7295	79.9372	89.6354	86.5818	86.1007	0.994443
KIAA2013	95.2221	70.7617	96.8587	72.2145	104.543	84.6149	87.6142	87.124	0.994405
FKBP8	364.575	265.112	373.766	301.013	334.224	362.415	334.485	332.551	0.994219
GTF2IP4	87.4948	125.148	109.162	122.46	82.4517	114.958	107.269	106.623	0.993983
TCEB2	406.886	341.194	407.055	334.432	401.918	411.742	385.045	382.697	0.993903
MIEN1	87.4522	92.5586	114.193	72.128	111.315	108.9	98.0681	97.4475	0.993672
MBNL1	68.6331	62.0747	73.8872	84.73	48.203	70.3346	68.1983	67.7558	0.993512
MIPEP	55.0387	58.509	65.9798	77.142	25.9508	75.235	59.8425	59.4426	0.993318
RRBP1	241.619	316.735	283.41	258.678	307.37	270.027	280.588	278.691	0.993241
UBXN6	103.695	82.4799	137.199	88.5212	85.6469	146.978	107.791	107.049	0.993112
DDX1	127.349	106.135	142.477	125.305	122.911	125.084	125.32	124.434	0.992924
ARL2	132.172	90.1776	162.051	117.263	99.9716	164.338	128.133	127.191	0.992644
LMAN1	312.122	141.514	194.356	257.344	208.887	176.777	215.997	214.336	0.99231
PPP2CA	86.596	84.18	107.772	87.8446	94.5615	93.9099	92.8492	92.1053	0.991989
TTC1	100.695	121.165	126.702	92.1267	144.194	109.437	116.188	115.252	0.991951
DCTD	88.4206	108.011	101.98	104.022	89.1373	102.804	99.4704	98.6546	0.991798
PRKCDBP	182.168	94.1558	220.561	129.357	125.963	237.483	165.628	164.268	0.991788
HIBADH	130.262	94.5677	133.073	132.45	90.5847	131.928	119.301	118.321	0.991784
MRPL37	120.066	98.6912	137.204	107.062	127.813	118.142	118.654	117.672	0.991728
PEF1	84.2955	83.7754	88.9049	82.7447	88.929	83.1512	85.6586	84.9416	0.99163
HADHA	365.219	282.063	309.865	327.269	326.685	295.047	319.049	316.334	0.99149
SRP72	116.074	103.793	118.285	113.615	118.893	102.735	112.717	111.748	0.991396
ANAPC13	146.928	150.997	138.73	146.931	161.961	124.005	145.552	144.299	0.991395
ETFB	73.0475	47.452	61.6302	60.4612	64.9378	55.1017	60.7099	60.1669	0.991056
NUDT2	63.7843	42.6838	89.6988	70.8643	37.6079	85.9041	65.389	64.7921	0.990871
TMEM203	59.4118	60.0341	70.8613	64.5377	58.3057	65.6522	63.4357	62.8319	0.99048
SKP1	116.58	105.232	103.457	115.703	103.668	102.78	108.423	107.383	0.990412
RPA2	42.1411	58.8081	57.1416	35.6268	77.7058	43.1979	52.697	52.1768	0.990129
SAE1	116.159	139.6	157.339	109.658	188.786	110.482	137.7	136.309	0.989899
XPO6	74.9351	78.9274	79.2095	75.7299	86.0416	68.9449	77.6907	76.9055	0.989893
DCAF7	57.8025	55.2542	50.8162	57.2246	58.6907	46.2724	54.6243	54.0626	0.989717
APEH	52.2063	65.4296	61.3962	48.7573	76.5066	51.8932	59.6774	59.0524	0.989527
SUB1	62.6766	53.3416	57.2415	59.8619	57.4807	54.089	57.7532	57.1439	0.989449
COX6B1	424.463	388.643	451.693	407.362	403.425	440.563	421.6	417.116	0.989366
KPNA3	52.6828	85.727	78.1028	64.4864	84.4203	65.2543	72.1709	71.387	0.989139
BTBD1	107.684	112.287	131.09	107.693	117.592	121.946	117.02	115.744	0.989091
RPL23	408.729	263.586	435.244	416.377	227.332	451.498	369.186	365.069	0.988848
CAPRIN1	179.849	198.322	208.607	181.959	209.501	188.677	195.593	193.379	0.988683
CCT8	266.145	211.361	288.042	206.749	316.744	233.293	255.183	252.262	0.988555
PRDX2	292.449	255.167	322.544	267.573	301.704	290.908	290.053	286.728	0.988536
UQCR10	261.365	226.187	242.338	232.978	272.325	216.136	243.297	240.48	0.988422
PNMA1	97.8253	65.8241	99.3973	84.4234	96.3989	79.159	87.6822	86.6604	0.988347
TRMT112	168.976	131.928	184.094	143.922	168.998	166.317	161.666	159.746	0.988121
C5orf24	39.8908	48.5979	66.3243	45.866	48.6124	58.4575	51.6043	50.9786	0.987875
GTF2E2	51.356	52.463	62.8238	52.2394	57.5805	54.7972	55.5476	54.8724	0.987844
ITCH	57.4681	53.918	57.2872	59.9711	52.3847	54.2665	56.2244	55.5407	0.98784
FDFT1	114.129	68.1283	178.856	90.9421	58.778	206.848	120.371	118.856	0.987415
PSMD7	98.4972	116.81	133.009	104.251	127.71	111.956	116.106	114.639	0.987366
FLOT1	175.815	159.967	226.312	168.77	148.615	237.594	187.365	184.993	0.987339
TARS	105.621	93.8474	130.098	108.482	122.649	94.2603	109.856	108.464	0.98733
RAB1A	253.501	284.659	270.659	279.676	261.594	257.269	269.606	266.18	0.987289
OAT	208.339	176.93	176.804	206.71	181.976	166.228	187.358	184.971	0.987262
DPP7	123.576	134.364	162.322	104.972	147.044	162.74	140.087	138.252	0.9869
ODC1	128.754	217.555	148.219	101.968	288.505	97.5498	164.843	162.674	0.986846
ZNF330	49.3771	54.6162	52.2468	56.7664	45.9225	51.4153	52.0801	51.3681	0.986329
RPL34	296.353	195.658	328.736	295.892	152.778	360.838	273.582	269.836	0.986307
ILF2	182.105	180.216	310.935	181.367	246.22	236.376	224.419	221.321	0.986198
CREBL2	62.1231	62.7909	63.8671	69.8592	52.4228	63.8749	62.927	62.0523	0.9861
ARF3	150.706	189.425	141.912	140.169	205.156	130.008	160.681	158.444	0.986079
TMEM181	42.5661	69.1923	46.4725	50.686	57.1502	48.1664	52.7436	52.0008	0.985917
MORF4L2	436.058	315.159	473.506	425.409	381.723	400.286	408.241	402.472	0.985869
MICU1	125.245	86.8213	105.641	115.643	98.3386	99.1563	105.903	104.379	0.985617
STAM	56.6738	56.8059	53.5146	57.4387	57.7299	49.3839	55.6648	54.8509	0.985379
PPP1R18	148.821	130.403	187.956	134.383	146.591	179.266	155.727	153.413	0.985145
MFN2	97.9668	133.761	96.8282	88.2753	152.21	83.0573	109.519	107.848	0.984742
COPE	157.059	146.422	184.02	125.861	182.931	171.119	162.5	159.97	0.984432
DYNC1I2	147.381	148.311	167.867	157.268	142.895	156.117	154.519	152.093	0.984299
SLC2A3	173.834	57.5731	108.677	118.65	92.8883	123.157	113.361	111.565	0.984154
MYEOV2	54.9023	55.1689	63.0546	55.9204	50.4621	63.9951	57.7086	56.7925	0.984125
UBAP2L	106.642	104.986	111.529	101.742	107.353	108.888	107.719	105.995	0.983992
VEGFB	192.474	152.353	275.277	154.06	187.355	268.596	206.701	203.337	0.983723
RPL6	972.522	662.834	1006.66	980.434	606.693	1011.88	880.672	866.336	0.983721
SPATS2L	62.0617	68.1848	77.2224	71.3422	56.1493	76.5994	69.1563	68.0303	0.983718
F2R	666.119	698.767	706.774	808.597	558.334	670.384	690.553	679.105	0.983421
SLBP	52.3654	79.7588	79.6721	61.79	80.5833	65.8868	70.5988	69.4201	0.983304
ACTG1	5115.17	4944.02	6150.35	4720.39	5554.15	5664.24	5403.18	5312.93	0.983296
RBM42	59.4169	64.5876	83.2197	48.1039	84.8637	70.7787	69.0748	67.9154	0.983216
YWHAG	243.695	321.24	267.024	233.155	369.562	215.205	277.32	272.641	0.983127
PSMD4	131.079	129.395	152.653	127.661	150.766	127.723	137.709	135.383	0.983111
PSMF1	76.4197	64.4717	80.7631	68.1527	75.3233	74.3179	73.8848	72.598	0.982583
MRPS24	55.6424	29.3275	72.4554	48.0982	38.8892	67.6449	52.4751	51.5441	0.982258
ANO10	104.979	113.255	90.8488	113.7	110.895	78.985	103.028	101.194	0.982199
IRF2BP2	79.2342	32.5842	71.1114	61.5338	47.9369	70.2023	60.9766	59.891	0.982197
RBMX	109.18	58.8528	130.599	105.726	69.4446	118.128	99.5442	97.7662	0.982139
AES	117.506	127.984	188.585	106.75	141.171	178.233	144.692	142.052	0.981754
SNAPIN	55.6471	48.591	74.264	54.0743	40.161	81.0008	59.5007	58.412	0.981703
CD46	80.0018	88.5026	75.9741	82.9318	70.6858	86.3727	81.4929	79.9968	0.981642
MT-ATP8	1965.77	6703.95	2988.21	2914.05	5327.82	3197.66	3885.97	3813.18	0.981267
FOPNL	82.3606	58.9572	92.6678	88.02	58.6089	82.8323	77.9952	76.4871	0.980664
PRR13	186.824	174.325	162.181	156.991	218.507	137.631	174.443	171.043	0.980508
UBAP1	84.6905	75.6322	80.4399	85.0113	74.1383	76.8251	80.2542	78.6582	0.980114
PTBP1	75.1246	63.1868	107.024	71.1865	81.5831	87.5599	81.7786	80.1098	0.979594
TSR2	87.9669	86.5908	87.6221	76.0687	101.087	79.5726	87.3933	85.576	0.979205
TULP3	66.6381	52.3157	79.0614	61.6253	57.9363	74.3115	66.005	64.6244	0.979082
EIF4G3	73.5529	90.5071	72.1781	75.8493	89.8175	65.6219	78.746	77.0963	0.979049
MFAP1	74.352	60.3612	70.8242	70.5754	67.687	62.9422	68.5125	67.0682	0.978919
PCBD1	62.365	93.4361	71.7298	54.4226	106.513	61.7143	75.8436	74.2166	0.978548
PCYT1A	62.5601	93.5649	64.0194	63.2118	97.5492	54.6242	73.3815	71.7951	0.978382
LASP1	238.433	248.011	252.718	248.896	255.95	217.878	246.387	240.908	0.977762
FAM32A	175.532	156.761	180.065	169.168	157.794	173.947	170.786	166.97	0.977654
SAR1A	119.899	105.897	107.827	122.328	100.748	102.974	111.208	108.683	0.977298
ATP5I	226.507	166.773	264.01	200.449	184.144	257.549	219.096	214.047	0.976956
NDUFAF3	55.0106	56.6718	80.9714	47.7384	64.3072	76.1591	64.2179	62.7349	0.976906
HM13	60.0702	54.7499	51.0948	54.9655	62.6823	44.431	55.305	54.0263	0.976879
COX7B	88.6592	80.9678	99.2262	90.2123	69.5861	102.786	89.6177	87.528	0.976682
PGLS	88.1905	87.1566	115.298	84.8595	71.3179	127.663	96.8818	94.6136	0.976588
UBE2Q2P6_1	921.328	946.382	1751.24	798.367	829.661	1905.25	1206.32	1177.76	0.976327
MAF1	97.225	98.3498	121.106	100.759	87.2244	121.152	105.56	103.045	0.976176
POLR2J	70.1973	69.1933	88.7868	66.1377	73.8521	82.7262	76.0591	74.2387	0.976065
TAF9	78.8497	76.0686	93.4082	73.7303	93.3871	75.2385	82.7755	80.7853	0.975957
SDCBP	291.019	235.293	269.063	359.55	151.314	265.298	265.125	258.721	0.975843
RPL14	268.8	172.151	312.556	253.944	162.603	318.689	251.169	245.079	0.975752
UBC	1480.83	1397.72	1458.21	1433.44	1281.87	1514.7	1445.59	1410	0.975386
DRG1	78.4552	74.5943	82.2093	68.5046	89.2452	71.6492	78.4196	76.4663	0.975092
FAM127B	192.771	124.001	182.879	173.788	128.413	184.723	166.55	162.308	0.974528
PTPRF	77.281	53.8576	63.454	60.2869	79.5627	49.6469	64.8642	63.1655	0.973811
PSME3	63.7251	101.623	79.9695	59.1069	118.891	60.8568	81.7726	79.6183	0.973655
GMFB	64.5832	63.5988	67.5816	63.5303	75.6811	51.2433	65.2545	63.4849	0.972881
MT-ND5	2671.2	6327.91	2440.96	2870.16	5461.9	2796.35	3813.35	3709.47	0.972757
PLOD3	144.041	138.318	103.122	132.467	142.531	99.9063	128.494	124.968	0.972563
ESYT1	223.568	183.206	243.34	189.283	250.605	192.19	216.705	210.692	0.972256
SF1	65.6691	74.0772	87.2276	54.3	94.4247	71.9352	75.658	73.5533	0.972181
EIF2S1	53.6958	42.3235	60.5516	45.7397	62.6638	43.7834	52.1903	50.729	0.972
POMP	311.963	305.556	288.306	288.529	346.175	245.456	301.942	293.387	0.971667
MRPL47	72.4805	84.8714	95.6106	77.1693	94.5777	74.0482	84.3208	81.9317	0.971666
PPDPF	576.7	678.258	947.631	521.122	553.738	1065.15	734.196	713.337	0.971589
PITPNA	56.2169	94.035	59.3938	56.3423	93.6626	53.6809	69.8819	67.8953	0.971572
GPR176	143.558	70.0892	105.789	132.659	84.8936	92.7789	106.479	103.444	0.971498
COPB1	251.054	205.554	223.61	255.323	200.797	204.655	226.739	220.258	0.971416
UBE2L3	123.561	118.298	137.802	115.848	144.483	108.452	126.554	122.928	0.971349
POLR3GL	71.1162	55.3241	74.827	69.4769	50.918	75.0614	67.0891	65.1521	0.971128
PSMD12	52.5351	52.6308	53.986	48.8502	67.4256	38.2759	53.0506	51.5172	0.971095
NDUFB8	150.329	125.94	163.613	127.622	153.186	146.144	146.627	142.317	0.970604
DHCR24	132.291	115.89	254.529	99.8285	104.338	283.657	167.57	162.608	0.970389
ADD1	94.5474	99.3439	97.676	91.6963	100.011	91.1568	97.1891	94.2879	0.970149
TMEM120A	71.6545	41.2639	67.7612	63.1821	48.3773	63.6929	60.2265	58.4174	0.969962
FKBP2	85.0887	86.5479	81.334	72.5066	103.853	68.9276	84.3235	81.7623	0.969626
OLA1	67.6154	56.0206	80.3759	62.4095	63.0071	72.3617	68.0039	65.9261	0.969445
BSDC1	54.5041	62.0213	53.3117	53.2709	60.9986	50.3216	56.6124	54.8637	0.969112
SET	221.722	213.418	348.966	226.742	245.295	287.843	261.368	253.293	0.969105
MEA1	258	213.803	278.59	249.69	251.259	226.221	250.131	242.39	0.969052
KIF1C	131.594	158.772	157.691	118.647	176.04	139.446	149.352	144.711	0.968923
MT-ND6	2225.87	5167.06	1994.64	2328.05	4483.73	2282.81	3129.19	3031.53	0.968789
OPTN	151.416	150.954	169.023	152.862	144.947	158.84	157.131	152.216	0.968723
ILF3	51.5131	42.8408	75.0984	42.7422	62.9339	58.4645	56.4841	54.7135	0.968654
ITGB3	28.8073	121.953	24.3527	23.8806	127.361	18.373	58.3711	56.5382	0.9686
TMA7	337.342	334.826	369.42	338.836	337.679	332.127	347.196	336.214	0.968371
HIF1A	196.914	210.119	245.139	201.313	220.381	209.836	217.391	210.51	0.96835
TMEM259	59.7245	94.1037	80.3818	49.955	96.6766	80.0761	78.07	75.5693	0.967968
PTPN12	57.2652	44.8226	71.4231	54.417	50.8214	62.6659	57.837	55.9681	0.967687
RGS10	92.6695	69.6717	96.413	89.8878	35.782	124.711	86.2514	83.4602	0.967638
QSOX1	680.549	737.257	668.259	747.881	666.812	603.119	695.355	672.604	0.967281
FAM168A	69.365	34.9669	57.7955	60.1076	44.3442	52.358	54.0424	52.2699	0.967202
REXO2	108.904	126.452	123.286	114.779	121.678	110.408	119.547	115.621	0.96716
NDUFA12	87.8236	66.4605	80.8292	72.5663	79.2154	75.4131	78.3711	75.7316	0.96632
BCLAF1	63.8255	63.0418	73.0575	64.6694	67.9608	60.3683	66.6416	64.3328	0.965356
PARL	62.6428	49.2113	58.9989	54.8434	62.4941	47.5908	56.951	54.9761	0.965323
RPL26L1	70.2218	64.454	84.0523	65.7855	66.1792	79.1695	72.9094	70.3781	0.965281
IFI27L2	129.366	94.6085	106.943	104.691	99.6018	114.971	110.306	106.421	0.964785
ETF1	115.543	175.913	139.718	123.91	181.932	109.97	143.724	138.604	0.964372
RPS21	537.234	397.023	734.072	503.3	354.162	751.404	556.109	536.289	0.964358
MT-CO3	4327.77	12538.2	5497.14	5527.44	8958.47	7078.35	7454.36	7188.09	0.96428
UBA2	60.6307	51.8725	75.2919	62.0125	57.1104	61.9598	62.5984	60.3609	0.964256
BTF3	717.732	417.474	750.484	672.054	438.998	707.026	628.563	606.026	0.964145
[truncated: 1,075 more rows]

## Sheet: Suppl Table 3a
Supplemental Table 3a. Pathways upregulated by genes associated with GATA6 overexpression
	FDR								Gene in clusters co-upregulated with GATA6 expression	Genes associated with selected pathways
GO biological process complete	Homo sapiens - REFLIST (20851)	upload_1 (657)	upload_1 (expected)	upload_1 (over/under)	upload_1 (fold Enrichment)	upload_1 (raw P-value)	upload_1 (FDR)		ARHGEF3
negative regulation of ERAD pathway (GO:1904293)	14	5	0.44	+	11.33	0.000213	0.0205		EFEMP1	negative regulaion of vascular smooth muscle cell proliferation
negative regulation of vascular smooth muscle cell proliferation (GO:1904706)	18	5	0.57	+	8.82	0.000558	0.0392		EDEM2
cell volume homeostasis (GO:0006884)	30	6	0.95	+	6.35	0.000708	0.048		SMPDL3A	HUMAN|HGNC=1785|UniProtKB=P46527	CDKN1B	Cyclin-dependent kinase inhibitor 1B;CDKN1B;ortholog
intrinsic apoptotic signaling pathway in response to DNA damage by p53 class mediator (GO:0042771)	30	6	0.95	+	6.35	0.000708	0.0478		CD302
regulation of vacuole organization (GO:0044088)	45	8	1.42	+	5.64	0.000191	0.019		MCC	HUMAN|HGNC=11180|UniProtKB=P04179	SOD2	Superoxide dismutase [Mn], mitochondrial;SOD2;ortholog
G1 DNA damage checkpoint (GO:0044783)	67	11	2.11	+	5.21	2.41e-05	0.00392		PPIC
DNA damage response, signal transduction by p53 class mediator resulting in cell cycle arrest (GO:0006977)	58	9	1.83	+	4.92	0.000193	0.019		TMEM98	HUMAN|HGNC=1784|UniProtKB=P38936	CDKN1A	Cyclin-dependent kinase inhibitor 1;CDKN1A;ortholog
endosome to lysosome transport (GO:0008333)	52	8	1.64	+	4.88	0.000458	0.0341		IFI6
response to type I interferon (GO:0034340)	72	11	2.27	+	4.85	4.36e-05	0.00637		CASK	HUMAN|HGNC=9414|UniProtKB=Q13976	PRKG1	cGMP-dependent protein kinase 1;PRKG1;ortholog
signal transduction involved in mitotic G1 DNA damage checkpoint (GO:0072431)	59	9	1.86	+	4.84	0.000216	0.0206		PLEKHA5
signal transduction involved in mitotic cell cycle checkpoint (GO:0072413)	59	9	1.86	+	4.84	0.000216	0.0205		LAMA2	HUMAN|HGNC=8763|UniProtKB=Q53EL6	PDCD4	Programmed cell death protein 4;PDCD4;ortholog
signal transduction involved in mitotic DNA integrity checkpoint (GO:1902403)	59	9	1.86	+	4.84	0.000216	0.0204		MID2
signal transduction involved in mitotic DNA damage checkpoint (GO:1902402)	59	9	1.86	+	4.84	0.000216	0.0203		SNX18
intracellular signal transduction involved in G1 DNA damage checkpoint (GO:1902400)	59	9	1.86	+	4.84	0.000216	0.0201		NCOA4
mitotic G1/S transition checkpoint (GO:0044819)	66	10	2.08	+	4.81	0.000103	0.0127		EPHX1	Regulation of response to endoplasmic reticulum
mitotic G1 DNA damage checkpoint (GO:0031571)	66	10	2.08	+	4.81	0.000103	0.0126		ZMAT3
DNA damage response, signal transduction by p53 class mediator (GO:0030330)	80	12	2.52	+	4.76	2.33e-05	0.00386		FRRS1	HUMAN|HGNC=18402|UniProtKB=Q04323	UBXN1	UBX domain-containing protein 1;UBXN1;ortholog
signal transduction by p53 class mediator (GO:0072331)	120	17	3.78	+	4.5	9.97e-07	0.000289		ITM2B
regulation of response to endoplasmic reticulum stress (GO:1905897)	89	12	2.8	+	4.28	5.95e-05	0.00811		TMEM260	HUMAN|HGNC=8979|UniProtKB=P27986	PIK3R1	Phosphatidylinositol 3-kinase regulatory subunit alpha;PIK3R1;ortholog
type I interferon signaling pathway (GO:0060337)	67	9	2.11	+	4.26	0.000504	0.0366		ATP2C1
cellular response to type I interferon (GO:0071357)	67	9	2.11	+	4.26	0.000504	0.0365		ALDH1A1	HUMAN|HGNC=15877|UniProtKB=Q9BV94	EDEM2	ER degradation-enhancing alpha-mannosidase-like protein 2;EDEM2;ortholog
positive regulation of cell cycle arrest (GO:0071158)	83	11	2.62	+	4.21	0.000138	0.0156		CLN5
positive regulation of macroautophagy (GO:0016239)	68	9	2.14	+	4.2	0.000555	0.0391		IL1R1	HUMAN|HGNC=20486|UniProtKB=Q8NBM4	UBAC2	Ubiquitin-associated domain-containing protein 2;UBAC2;ortholog
fatty acid catabolic process (GO:0009062)	90	11	2.84	+	3.88	0.000262	0.0228		RAMP1
mitotic DNA integrity checkpoint (GO:0044774)	108	13	3.4	+	3.82	8.54e-05	0.011		ASAH1	HUMAN|HGNC=3255|UniProtKB=Q9NZJ5	EIF2AK3	Eukaryotic translation initiation factor 2-alpha kinase 3;EIF2AK3;ortholog
mitotic DNA damage checkpoint (GO:0044773)	100	12	3.15	+	3.81	0.000163	0.0174		CTSO
lysosomal transport (GO:0007041)	102	12	3.21	+	3.73	0.000193	0.0191		LHFP	HUMAN|HGNC=19940|UniProtKB=Q8NBQ7	AQP11	Aquaporin-11;AQP11;ortholog
negative regulation of cysteine-type endopeptidase activity (GO:2000117)	94	11	2.96	+	3.71	0.000367	0.029		SLC40A1
negative regulation of cysteine-type endopeptidase activity involved in apoptotic process (GO:0043154)	86	10	2.71	+	3.69	0.000703	0.0478		DIRC2	HUMAN|HGNC=9650|UniProtKB=P17706	PTPN2	Tyrosine-protein phosphatase non-receptor type 2;PTPN2;ortholog
signal transduction in response to DNA damage (GO:0042770)	104	12	3.28	+	3.66	0.000227	0.0207		DNAJC1
regulation of viral genome replication (GO:0045069)	97	11	3.06	+	3.6	0.000469	0.0347		RPL17-C18orf32	HUMAN|HGNC=13799|UniProtKB=P30040	ERP29	Endoplasmic reticulum resident protein 29;ERP29;ortholog
acyl-CoA metabolic process (GO:0006637)	98	11	3.09	+	3.56	0.000507	0.0365		OMG
thioester metabolic process (GO:0035383)	98	11	3.09	+	3.56	0.000507	0.0364		PRSS35	HUMAN|HGNC=16994|UniProtKB=Q13438	OS9	Protein OS-9;OS9;ortholog
regulation of cell cycle arrest (GO:0071156)	109	12	3.43	+	3.49	0.000336	0.0269		CYB561A3
regulation of response to cytokine stimulus (GO:0060759)	175	19	5.51	+	3.45	8.41e-06	0.00172		ZHX1	HUMAN|HGNC=29990|UniProtKB=O60356	NUPR1	Nuclear protein 1;NUPR1;ortholog
positive regulation of autophagy (GO:0010508)	124	13	3.91	+	3.33	0.000298	0.025		TMEM64
regulation of cytokine-mediated signaling pathway (GO:0001959)	164	17	5.17	+	3.29	4.24e-05	0.00632		SLC38A6	HUMAN|HGNC=12624|UniProtKB=Q9UHP3	USP21	Ubiquitin carboxyl-terminal hydrolase 25;USP25;ortholog
regulation of viral life cycle (GO:1903900)	148	15	4.66	+	3.22	0.000148	0.0164		AMOTL1
DNA damage checkpoint (GO:0000077)	139	14	4.38	+	3.2	0.000259	0.0227		ZNF189	HUMAN|HGNC=2240|UniProtKB=Q92905	COPS5	COP9 signalosome complex subunit 5;COPS5;ortholog
DNA integrity checkpoint (GO:0031570)	150	15	4.73	+	3.17	0.00017	0.0178		HBD
intrinsic apoptotic signaling pathway (GO:0097193)	150	15	4.73	+	3.17	0.00017	0.0177		BST1
defense response to virus (GO:0051607)	201	20	6.33	+	3.16	1.59e-05	0.00276		TRANK1
positive regulation of intracellular protein transport (GO:0090316)	161	16	5.07	+	3.15	0.000111	0.0133		PKD2
positive regulation of I-kappaB kinase/NF-kappaB signaling (GO:0043123)	186	17	5.86	+	2.9	0.000175	0.0181		RBM4
regulation of proteasomal protein catabolic process (GO:0061136)	188	17	5.92	+	2.87	0.000197	0.019		PLSCR1
cellular response to radiation (GO:0071478)	170	15	5.36	+	2.8	0.000581	0.0406		LRRC17
apoptotic signaling pathway (GO:0097190)	286	25	9.01	+	2.77	1.17e-05	0.0023		ARL14EP
regulation of intracellular protein transport (GO:0033157)	243	21	7.66	+	2.74	6.69e-05	0.00896		PLXDC2
cellular lipid catabolic process (GO:0044242)	186	16	5.86	+	2.73	0.0005	0.0366		PIK3R1
vesicle organization (GO:0016050)	307	26	9.67	+	2.69	1.31e-05	0.00246		NFKB1
response to starvation (GO:0042594)	225	19	7.09	+	2.68	0.000193	0.0189		ANGPTL1
regulation of gene expression, epigenetic (GO:0040029)	249	21	7.85	+	2.68	9.22e-05	0.0117		TSHZ1
response to virus (GO:0009615)	285	24	8.98	+	2.67	3.05e-05	0.00472		IFI35
cellular response to abiotic stimulus (GO:0071214)	309	26	9.74	+	2.67	1.46e-05	0.00267		ACTA2
cellular response to environmental stimulus (GO:0104004)	309	26	9.74	+	2.67	1.46e-05	0.00264		SPPL2A
positive regulation of intracellular transport (GO:0032388)	216	18	6.81	+	2.64	0.000327	0.0263		TMEM167A
response to peptide hormone (GO:0043434)	398	33	12.54	+	2.63	1.43e-06	0.000393		PARP9
cellular response to nutrient levels (GO:0031669)	257	21	8.1	+	2.59	0.000139	0.0156		DHX32
cellular response to peptide hormone stimulus (GO:0071375)	270	22	8.51	+	2.59	0.000101	0.0126		TBCEL
response to insulin (GO:0032868)	235	19	7.4	+	2.57	0.000322	0.026		ZNF761
cofactor biosynthetic process (GO:0051188)	212	17	6.68	+	2.54	0.000709	0.0477		NCOA7
regulation of intracellular transport (GO:0032386)	362	29	11.41	+	2.54	1.61e-05	0.00277		CUL3
regulation of symbiosis, encompassing mutualism through parasitism (GO:0043903)	225	18	7.09	+	2.54	0.000514	0.0367		G0S2
myeloid cell differentiation (GO:0030099)	230	18	7.25	+	2.48	0.000653	0.0446		IFNAR2
cellular response to external stimulus (GO:0071496)	360	28	11.34	+	2.47	3.15e-05	0.00483		PIK3R3_1
positive regulation of cellular protein localization (GO:1903829)	335	26	10.56	+	2.46	6.46e-05	0.00873		ATMIN
cellular response to extracellular stimulus (GO:0031668)	288	22	9.07	+	2.42	0.000299	0.0249		ALDH3A2
cellular response to peptide (GO:1901653)	332	25	10.46	+	2.39	0.000127	0.0147		ISCU
regulation of autophagy (GO:0010506)	333	25	10.49	+	2.38	0.000132	0.0151		HSPB8
response to peptide (GO:1901652)	480	36	15.12	+	2.38	5.74e-06	0.00125		SCARB2
regulation of protein stability (GO:0031647)	295	22	9.3	+	2.37	0.000373	0.0291		STX3
negative regulation of proteolysis (GO:0045861)	358	26	11.28	+	2.3	0.000223	0.0206		DNASE2
cofactor metabolic process (GO:0051186)	429	31	13.52	+	2.29	4.56e-05	0.0066		SDHAF1
positive regulation of cellular catabolic process (GO:0031331)	375	27	11.82	+	2.29	0.00017	0.0179		BIN1
regulation of canonical Wnt signaling pathway (GO:0060828)	292	21	9.2	+	2.28	0.000736	0.0491		REPS1
covalent chromatin modification (GO:0016569)	369	26	11.63	+	2.24	0.000281	0.0241		SLC12A8
histone modification (GO:0016570)	358	25	11.28	+	2.22	0.000414	0.0315		ABHD4
endomembrane system organization (GO:0010256)	429	29	13.52	+	2.15	0.000264	0.0228		MORC4
regulation of cellular protein localization (GO:1903827)	556	37	17.52	+	2.11	4.67e-05	0.00671		NCOA1
positive regulation of catabolic process (GO:0009896)	445	29	14.02	+	2.07	0.000385	0.03		HABP4
regulation of proteolysis (GO:0030162)	737	48	23.22	+	2.07	6.22e-06	0.00132		DIS3L
regulation of innate immune response (GO:0045088)	446	29	14.05	+	2.06	0.000396	0.0306		ATP10D
positive regulation of multi-organism process (GO:0043902)	502	32	15.82	+	2.02	0.0003	0.0249		WASL
regulation of response to biotic stimulus (GO:0002831)	520	33	16.38	+	2.01	0.000246	0.022		SPSB1
protein modification by small protein conjugation (GO:0032446)	779	49	24.55	+	2	1.12e-05	0.00223		ASAP3
negative regulation of cellular protein metabolic process (GO:0032269)	1050	66	33.08	+	1.99	2.56e-07	8.67e-05		C4B
response to nutrient levels (GO:0031667)	530	33	16.7	+	1.98	0.000413	0.0318		TTC28
chromatin organization (GO:0006325)	694	43	21.87	+	1.97	6.84e-05	0.00909		ROBO1
regulation of cellular catabolic process (GO:0031329)	842	52	26.53	+	1.96	9.46e-06	0.00191		CDC37L1
protein ubiquitination (GO:0016567)	700	43	22.06	+	1.95	7.34e-05	0.00951		C1orf198
regulation of cellular localization (GO:0060341)	820	50	25.84	+	1.94	1.9e-05	0.00322		MARVELD1
negative regulation of protein metabolic process (GO:0051248)	1119	68	35.26	+	1.93	5.62e-07	0.000172		CDKN1A
response to extracellular stimulus (GO:0009991)	562	34	17.71	+	1.92	0.000601	0.0418		VTN
cellular response to nitrogen compound (GO:1901699)	662	40	20.86	+	1.92	0.000189	0.0191		TBC1D2B
positive regulation of transcription, DNA-templated (GO:0045893)	1561	94	49.19	+	1.91	4.27e-09	2.19e-06		NT5DC1
cellular response to DNA damage stimulus (GO:0006974)	781	47	24.61	+	1.91	4.79e-05	0.00681		CRTAP
viral process (GO:0016032)	701	42	22.09	+	1.9	0.000127	0.0147		TANC1
positive regulation of nucleic acid-templated transcription (GO:1903508)	1657	99	52.21	+	1.9	2.84e-09	1.56e-06		GGT7
positive regulation of RNA biosynthetic process (GO:1902680)	1658	99	52.24	+	1.9	2.86e-09	1.52e-06		THBS3
cellular response to organonitrogen compound (GO:0071417)	605	36	19.06	+	1.89	0.00043	0.0323		TMCO4
cellular protein catabolic process (GO:0044257)	625	37	19.69	+	1.88	0.000486	0.0358		GPC1
positive regulation of RNA metabolic process (GO:0051254)	1745	103	54.98	+	1.87	1.85e-09	1.05e-06		CTSF
regulation of cellular response to stress (GO:0080135)	735	43	23.16	+	1.86	0.000178	0.0183		PIP4K2A
protein catabolic process (GO:0030163)	702	41	22.12	+	1.85	0.000291	0.0248		MDM2
regulation of multi-organism process (GO:0043900)	775	45	24.42	+	1.84	0.000164	0.0175		ZNF385A
hematopoietic or lymphoid organ development (GO:0048534)	621	36	19.57	+	1.84	0.000743	0.0493		SPRY1
regulation of cell cycle process (GO:0010564)	763	44	24.04	+	1.83	0.000224	0.0206		GRAMD3
regulation of cell cycle (GO:0051726)	1243	71	39.17	+	1.81	2.87e-06	0.000671		MLF1
regulation of mitotic cell cycle (GO:0007346)	686	39	21.62	+	1.8	0.00061	0.0423		SERPINB1
protein modification by small protein conjugation or removal (GO:0070647)	989	56	31.16	+	1.8	4.33e-05	0.00639		AFF1
apoptotic process (GO:0006915)	907	51	28.58	+	1.78	0.000153	0.0169		SMCR8
regulation of response to stress (GO:0080134)	1516	85	47.77	+	1.78	5.04e-07	0.000158		NYNRIN
regulation of catabolic process (GO:0009894)	1005	56	31.67	+	1.77	7.14e-05	0.0094		RP11-611O2.5
positive regulation of nucleobase-containing compound metabolic process (GO:0045935)	1909	106	60.15	+	1.76	2.64e-08	1.17e-05		COX14
positive regulation of gene expression (GO:0010628)	2029	112	63.93	+	1.75	1.33e-08	6.22e-06		LIMK2
negative regulation of catalytic activity (GO:0043086)	817	45	25.74	+	1.75	0.000523	0.037		LAMP1
positive regulation of macromolecule biosynthetic process (GO:0010557)	1928	106	60.75	+	1.74	4.48e-08	1.88e-05		GLA
response to organonitrogen compound (GO:0010243)	1008	55	31.76	+	1.73	0.000155	0.0168		SLC25A38
positive regulation of cellular biosynthetic process (GO:0031328)	2019	110	63.62	+	1.73	3.95e-08	1.7e-05		KLHL20
cellular response to stress (GO:0033554)	1751	95	55.17	+	1.72	4.14e-07	0.000132		LGMN
chromosome organization (GO:0051276)	1053	57	33.18	+	1.72	0.000147	0.0164		GLMP
positive regulation of biosynthetic process (GO:0009891)	2051	111	64.63	+	1.72	4.93e-08	2.01e-05		BTG2
establishment of protein localization (GO:0045184)	1617	86	50.95	+	1.69	4.48e-06	0.001		STAT3
response to nitrogen compound (GO:1901698)	1091	58	34.38	+	1.69	0.00019	0.0191		NEU1
response to cytokine (GO:0034097)	1122	59	35.35	+	1.67	0.000231	0.0209		HIPK1
protein transport (GO:0015031)	1525	80	48.05	+	1.66	1.48e-05	0.00262		NEU3
intracellular transport (GO:0046907)	1527	80	48.11	+	1.66	1.51e-05	0.00264		EFCAB14
regulation of protein localization (GO:0032880)	1050	55	33.08	+	1.66	0.000418	0.0317		ALAS1
positive regulation of transcription by RNA polymerase II (GO:0045944)	1223	64	38.54	+	1.66	0.000113	0.0134		SLC50A1
organonitrogen compound catabolic process (GO:1901565)	1072	56	33.78	+	1.66	0.000347	0.0276		NKIRAS2
cell death (GO:0008219)	1073	56	33.81	+	1.66	0.000351	0.0278		SUSD6
regulation of hydrolase activity (GO:0051336)	1290	67	40.65	+	1.65	0.000114	0.0134		LAPTM4B
peptide transport (GO:0015833)	1555	80	49	+	1.63	2.56e-05	0.00408		SYS1
positive regulation of intracellular signal transduction (GO:1902533)	1031	53	32.49	+	1.63	0.000747	0.0494		FKBP11
regulation of nucleic acid-templated transcription (GO:1903506)	3544	182	111.67	+	1.63	1.99e-11	3.16e-08		DOCK11
regulation of RNA biosynthetic process (GO:2001141)	3549	182	111.83	+	1.63	2.07e-11	3e-08		ADAR
intracellular signal transduction (GO:0035556)	1698	87	53.5	+	1.63	1.42e-05	0.00264		TAP1
negative regulation of nitrogen compound metabolic process (GO:0051172)	2403	123	75.72	+	1.62	1.36e-07	4.83e-05		AP5M1
regulation of transcription, DNA-templated (GO:0006355)	3478	178	109.59	+	1.62	4.36e-11	5.34e-08		C3orf38
regulation of RNA metabolic process (GO:0051252)	3808	193	119.99	+	1.61	1.21e-11	2.75e-08		LPCAT3
regulation of transcription by RNA polymerase II (GO:0006357)	2250	114	70.9	+	1.61	6.68e-07	0.000201		SNRK
negative regulation of nucleic acid-templated transcription (GO:1903507)	1284	65	40.46	+	1.61	0.000294	0.0249		EIF2AK3
negative regulation of cellular macromolecule biosynthetic process (GO:2000113)	1423	72	44.84	+	1.61	0.000123	0.0144		LINC01278
negative regulation of RNA biosynthetic process (GO:1902679)	1286	65	40.52	+	1.6	0.000298	0.0251		PRKACB
negative regulation of macromolecule biosynthetic process (GO:0010558)	1506	76	47.45	+	1.6	9.73e-05	0.0122		RAB29
negative regulation of multicellular organismal process (GO:0051241)	1210	61	38.13	+	1.6	0.000523	0.0372		ATAD1
negative regulation of transcription, DNA-templated (GO:0045892)	1230	62	38.76	+	1.6	0.000427	0.0322		FBXO22
regulation of cellular protein metabolic process (GO:0032268)	2661	134	83.85	+	1.6	6.89e-08	2.55e-05		OSBPL2
amide transport (GO:0042886)	1589	80	50.07	+	1.6	5.73e-05	0.00787		SESN2
negative regulation of molecular function (GO:0044092)	1177	59	37.09	+	1.59	0.000632	0.0436		GDF11
regulation of cell death (GO:0010941)	1698	85	53.5	+	1.59	3.8e-05	0.00572		SPNS1
negative regulation of RNA metabolic process (GO:0051253)	1381	69	43.51	+	1.59	0.000255	0.0225		SNX1
positive regulation of cellular metabolic process (GO:0031325)	3383	169	106.6	+	1.59	1.24e-09	7.31e-07		TADA2B
positive regulation of metabolic process (GO:0009893)	3691	184	116.3	+	1.58	1.67e-10	1.33e-07		AIFM1
regulation of protein metabolic process (GO:0051246)	2832	141	89.23	+	1.58	5.65e-08	2.25e-05		BTAF1
cellular catabolic process (GO:0044248)	1795	89	56.56	+	1.57	3.26e-05	0.00495		AQP11
protein localization (GO:0008104)	2201	109	69.35	+	1.57	3.62e-06	0.000835		SUOX
regulation of cellular macromolecule biosynthetic process (GO:2000112)	3931	194	123.86	+	1.57	8.71e-11	7.71e-08		TP53I3
regulation of macromolecule biosynthetic process (GO:0010556)	4068	200	128.18	+	1.56	5.5e-11	6.26e-08		CLCN3
regulation of nucleobase-containing compound metabolic process (GO:0019219)	4062	199	127.99	+	1.55	7.75e-11	7.26e-08		CDC42EP4
positive regulation of molecular function (GO:0044093)	1817	89	57.25	+	1.55	4.93e-05	0.00689		HKR1
regulation of programmed cell death (GO:0043067)	1573	77	49.56	+	1.55	0.000185	0.0189		SLC44A2
regulation of apoptotic process (GO:0042981)	1553	76	48.93	+	1.55	0.000224	0.0205		PSKH1
negative regulation of cellular metabolic process (GO:0031324)	2603	127	82.02	+	1.55	9.31e-07	0.000275		GCC1
regulation of biosynthetic process (GO:0009889)	4291	209	135.21	+	1.55	3.5e-11	4.64e-08		EXOSC1
negative regulation of gene expression (GO:0010629)	1766	86	55.65	+	1.55	9.38e-05	0.0119		CSF1
regulation of cellular biosynthetic process (GO:0031326)	4212	205	132.72	+	1.54	6.95e-11	6.92e-08		NAPA
regulation of intracellular signal transduction (GO:1902531)	1791	87	56.43	+	1.54	0.000104	0.0126		SCD5
negative regulation of cellular biosynthetic process (GO:0031327)	1565	76	49.31	+	1.54	0.000315	0.0257		DDX3X
macromolecule localization (GO:0033036)	2537	123	79.94	+	1.54	2.34e-06	0.000572		VPS41
negative regulation of biosynthetic process (GO:0009890)	1593	77	50.19	+	1.53	0.00027	0.0232		UTP14C
cellular macromolecule localization (GO:0070727)	1643	79	51.77	+	1.53	0.000251	0.0222		ZNF79
nitrogen compound transport (GO:0071705)	1859	89	58.58	+	1.52	0.000135	0.0154		TRIM69
negative regulation of nucleobase-containing compound metabolic process (GO:0045934)	1484	71	46.76	+	1.52	0.000715	0.0479		ZHX2
negative regulation of macromolecule metabolic process (GO:0010605)	2698	129	85.01	+	1.52	2.39e-06	0.000577		GATA6
catabolic process (GO:0009056)	2071	99	65.26	+	1.52	5.48e-05	0.00759		IFI27L1
positive regulation of macromolecule metabolic process (GO:0010604)	3394	162	106.94	+	1.51	6.16e-08	2.34e-05		GSR
cellular protein localization (GO:0034613)	1635	78	51.52	+	1.51	0.000414	0.0317		ACSF2
positive regulation of signal transduction (GO:0009967)	1702	81	53.63	+	1.51	0.000308	0.0253		CCDC80
regulation of gene expression (GO:0010468)	4483	213	141.26	+	1.51	1.88e-10	1.43e-07		ABHD14A
regulation of cellular metabolic process (GO:0031323)	6263	297	197.34	+	1.5	9.68e-16	7.71e-12		PLA2G16
positive regulation of signaling (GO:0023056)	1862	88	58.67	+	1.5	0.000186	0.0189		NINJ1
positive regulation of nitrogen compound metabolic process (GO:0051173)	3219	152	101.43	+	1.5	3.58e-07	0.000119		TMEM141
regulation of catalytic activity (GO:0050790)	2376	112	74.87	+	1.5	2.33e-05	0.00382		BTN3A3
regulation of protein modification process (GO:0031399)	1873	88	59.02	+	1.49	0.000248	0.0221		TMEM14C
negative regulation of metabolic process (GO:0009892)	2959	139	93.24	+	1.49	1.93e-06	0.000487		TRIM38
positive regulation of cell communication (GO:0010647)	1853	87	58.39	+	1.49	0.000302	0.0249		SNX4
response to organic substance (GO:0010033)	3026	142	95.35	+	1.49	1.78e-06	0.000465		RP5-864K19.4
cellular localization (GO:0051641)	2411	113	75.97	+	1.49	2.64e-05	0.00416		ZNF426
regulation of nitrogen compound metabolic process (GO:0051171)	5870	275	184.96	+	1.49	1.59e-13	6.31e-10		ZNF561
negative regulation of response to stimulus (GO:0048585)	1648	77	51.93	+	1.48	0.000755	0.0497		AKAP8L
regulation of metabolic process (GO:0019222)	6733	314	212.15	+	1.48	5.99e-16	9.54e-12		TRAF3IP2
regulation of primary metabolic process (GO:0080090)	6055	282	190.79	+	1.48	1.02e-13	5.39e-10		VPS11
organic substance transport (GO:0071702)	2217	102	69.86	+	1.46	0.000154	0.0168		ADM
regulation of molecular function (GO:0065009)	3053	140	96.2	+	1.46	5.95e-06	0.00128		TP53INP2
regulation of signal transduction (GO:0009966)	3142	144	99	+	1.45	4.46e-06	0.00102		OGFOD3
organelle organization (GO:0006996)	3428	157	108.01	+	1.45	1.53e-06	0.000414		TNFRSF14
cellular protein modification process (GO:0006464)	3079	141	97.02	+	1.45	6.29e-06	0.00132		BSG
protein modification process (GO:0036211)	3079	141	97.02	+	1.45	6.29e-06	0.0013		F8A1
regulation of macromolecule metabolic process (GO:0060255)	6183	283	194.82	+	1.45	9.61e-13	3.06e-09		MICAL2
negative regulation of biological process (GO:0048519)	5377	245	169.43	+	1.45	2.15e-10	1.42e-07		IFITM3
cellular response to organic substance (GO:0071310)	2400	109	75.62	+	1.44	0.000156	0.0168		TFDP2
response to stress (GO:0006950)	3612	164	113.81	+	1.44	1.17e-06	0.000328		ECH1
negative regulation of cellular process (GO:0048523)	4795	215	151.09	+	1.42	2.13e-08	9.7e-06		LRCH1
positive regulation of biological process (GO:0048518)	6252	280	197	+	1.42	1.83e-11	3.65e-08		SELENBP1
positive regulation of cellular process (GO:0048522)	5516	247	173.81	+	1.42	9.53e-10	5.84e-07		TCEAL1
macromolecule modification (GO:0043412)	3299	147	103.95	+	1.41	1.47e-05	0.00263		ASF1A
cellular protein metabolic process (GO:0044267)	3704	164	116.71	+	1.41	5.28e-06	0.00117		SRGAP2D
regulation of cell communication (GO:0010646)	3529	156	111.2	+	1.4	1.19e-05	0.00231		ZBED1
positive regulation of response to stimulus (GO:0048584)	2477	109	78.05	+	1.4	0.000494	0.0362		CASP1
regulation of signaling (GO:0023051)	3570	156	112.49	+	1.39	2.11e-05	0.00354		STK38L
regulation of response to stimulus (GO:0048583)	4334	189	136.56	+	1.38	1.77e-06	0.00047		BRMS1L
organonitrogen compound metabolic process (GO:1901564)	5307	231	167.22	+	1.38	6.13e-08	2.38e-05		ARHGAP42
cellular response to chemical stimulus (GO:0070887)	2937	125	92.54	+	1.35	0.000645	0.0443		ELOVL5
cellular metabolic process (GO:0044237)	7652	325	241.11	+	1.35	5.58e-11	5.93e-08		ZNF226
cellular macromolecule metabolic process (GO:0044260)	5073	215	159.85	+	1.35	1.98e-06	0.000493		KDM6A
metabolic process (GO:0008152)	8403	355	264.77	+	1.34	3.08e-12	8.18e-09		ZNF627
nitrogen compound metabolic process (GO:0006807)	7000	294	220.56	+	1.33	5.23e-09	2.6e-06		LZTS1
protein metabolic process (GO:0019538)	4298	180	135.43	+	1.33	4.87e-05	0.00687		SAT2
organic substance metabolic process (GO:0071704)	7840	321	247.03	+	1.3	7.62e-09	3.68e-06		METTL7A
system development (GO:0048731)	4439	181	139.87	+	1.29	0.000197	0.0191		FKBP7
primary metabolic process (GO:0044238)	7465	302	235.22	+	1.28	1.48e-07	5.14e-05		SOD2
macromolecule metabolic process (GO:0043170)	6181	248	194.76	+	1.27	1.19e-05	0.00228		FUT8
establishment of localization (GO:0051234)	4665	187	146.99	+	1.27	0.000367	0.0288		P2RX7
cellular component organization (GO:0016043)	5620	224	177.08	+	1.26	7.19e-05	0.00939		MAP3K12
multicellular organism development (GO:0007275)	5064	200	159.56	+	1.25	0.00045	0.0337		RUFY3
cellular component organization or biogenesis (GO:0071840)	5810	227	183.07	+	1.24	0.000246	0.0221		GNAS
regulation of cellular process (GO:0050794)	11071	432	348.84	+	1.24	1.03e-10	8.65e-08		RNF122
developmental process (GO:0032502)	5901	229	185.94	+	1.23	0.000315	0.0256		PBXIP1
regulation of biological process (GO:0050789)	11770	451	370.86	+	1.22	3.64e-10	2.32e-07		ST5
biological regulation (GO:0065007)	12470	477	392.92	+	1.21	1.88e-11	3.33e-08		IL13RA1
cellular process (GO:0009987)	14616	515	460.54	+	1.12	2.67e-06	0.000634		FBXL7
biological_process (GO:0008150)	17780	614	560.24	+	1.1	1.97e-10	1.36e-07		ACOX2
Unclassified (UNCLASSIFIED)	3071	43	96.76	-	0.44	1.97e-10	1.42e-07		PDK2
sensory perception (GO:0007600)	977	10	30.78	-	0.32	2.49e-05	0.00401		AGBL5
detection of stimulus (GO:0051606)	698	5	21.99	-	0.23	2.88e-05	0.0045		P2RX4
sensory perception of smell (GO:0007608)	468	2	14.75	-	0.14	0.000107	0.0129		TNFRSF1A
sensory perception of chemical stimulus (GO:0007606)	541	2	17.05	-	0.12	1.19e-05	0.00225		NPEPPS
detection of stimulus involved in sensory perception (GO:0050906)	549	1	17.3	-	0.06	1e-06	0.000286		P3H1
detection of chemical stimulus involved in sensory perception of smell (GO:0050911)	439	0	13.83	-	< 0.01	1.82e-06	0.000468		CLIP3
detection of chemical stimulus involved in sensory perception (GO:0050907)	488	0	15.38	-	< 0.01	3.72e-07	0.000121		PLN
detection of chemical stimulus (GO:0009593)	525	0	16.54	-	< 0.01	1.13e-07	4.09e-05		RPRD1B
									FAM214A
									PGPEP1
									ARL15
									ZNF106
									TRIAP1
									DDR1
									TMCC1
									PPM1D
									DYM
									IDH1
									TRIM5
									DBT
									LNX2
									TSPAN6
									CMBL
									TBC1D22B
									SERPINH1
									YAE1D1
									MIER3
									TBPL1
									USP33
									APOL6
									SMARCA5
									KIF13A
									CUL5
									PHIP
									GNAQ
									DNAJC14
									HSD17B14
									PDCD4
									GALC
									DDOST
									PRUNE
									TCF7L2
									SEPN1
									TM2D3
									CERS6
									KDM4A
									MMP19
									CHP1
									FDXR
									MARCH5
									APPBP2
									STRN
									TRAK1
									KDM3B
									CAND1
									IREB2
									MBD1
									ZFYVE26
									SENP2
									FEM1B
									CNTN3
									NUDT9
									RAP2A
									MON2
									ANKRD50
									CCDC6
									RFX7
									IST1
									PIKFYVE
									TNKS2
									IFIT1
									SLC2A12
									TMEM164
									ARIH1
									EIF4EBP2
									HIVEP1
									SEC31A
									HNRNPH2
									CDK15
									NIN
									ARNT
									LIFR
									SMARCA1
									RPS27L
									SNX13
									SESN1
									LAMP2
									ZNF608
									RP1-152L7.5
									UBE2H
									NEK9
									ARL6IP5
									FAM200B
									REV3L
									AZI2
									TBC1D15
									CRISPLD2
									PDE4DIP
									SGMS1
									SLCO3A1
									PIM1
									SLC44A1
									PRKG1
									TSC22D1
									COL12A1
									NAMPT
									C2orf49
									PLSCR4
									FEZ1
									RP11-818F20.5
									SMIM14
									BBS1
									BCAS3
									HHLA3
									S1PR1
									KIAA2026
									NFX1
									ZNF436
									SOBP
									FAM122A
									ME1
									AKAP13
									C19orf66
									CFB
									ACSS3
									ZMYM2
									GCNT1
									ZNF791
									DAAM2
									TMLHE
									NSD1
									TRAFD1
									KMT2C
									IRF2
									MSC-AS1
									2016-03-07
									KIDINS220
									ARHGEF12
									USP47
									STXBP5
									ANKHD1-EIF4EBP3
									COL5A1
									RP11-410L14.2
									TANK
									XPC
									NFAT5
									ZBED5-AS1
									GSTM2
									ANKMY2
									LXN
									FOXO3
									LYNX1
									PCMTD1
									SERF2
									TSC22D3
									CBLB
									MCEE
									SLC9A9
									ZNF277
									PDZRN3
									EPB41L4A-AS1
									PLK2
									NIT1
									RBM4B
									HRSP12
									COA5
									HS1BP3
									BCL6
									NUDT18
									GTF2IRD2B
									NUDT7
									CIR1
									HS2ST1
									FBXO44
									AK1
									DENND4C
									NENF
									OS9
									FCGRT
									NUCB1
									RNF135
									EFNB1
									PRKAR1B
									PHLDA3
									TMEM8B
									VAMP5
									TRAPPC6A
									SNHG18
									MTHFR
									CNTNAP1
									ZNF740
									SRGAP2B
									SLC12A6
									PRKCI
									PCGF3
									UBXN1
									PRDX5
									GSTA4
									ERP29
									B4GALT5
									SH3GLB1
									CHMP1B
									BNC2
									PSMB8
									SETD2
									PARD3B
									ACSS2
									TBC1D5
									BOD1
									BZW2
									HLX
									TMEM183A
									DIP2C
									LMOD1
									CYTH3
									CHMP3
									RGS5_1
									DNAJC4
									FAM109B
									EPHB4
									ZKSCAN8
									PDGFRL
									SCMH1
									PBX1
									ARID1B
									NUPR1
									TUG1
									PHF2
									DCAF11
									GDF5
									KEAP1
									EI24
									OLFML1
									TAF11
									MARCKSL1
									KAT2B
									WAC
									IRAK4
									RWDD1
									PCM1
									MSL3
									ADAMTS15
									FECH
									DOCK1
									NREP
									CDKN1B
									SMEK1
									UBTD2
									RP4-639F20.1
									MAP2K2
									RNF38
									SALL2
									SPESP1
									AASS
									DBP
									NONO
									RFC1
									IFITM2
									NICN1
									MEIS1
									NMRK1
									SLC25A3
									CH17-340M24.3
									GABARAP
									PNRC1
									WBP1
									ANAPC16
									TMEM219
									ZNF496
									PLEKHG2
									SREBF2
									DVL2
									PHYHD1
									SMARCC2
									FLJ20021
									RBM15B
									MAP2K5
									EPC2
									PPM1M
									NSMCE2
									SCD
									FADS2
									H3F3A
									ETAA1
									CD27-AS1
									F10
									RPS4X
									PTPN2
									CLCN6
									FBXO21
									F2RL1
									OST4
									PER3
									CARD16
									PRDM6
									TMEM119
									UBA7
									ZNF561-AS1
									FERMT2
									EPS15
									FOXN3
									MLLT3
									ACBD6
									NAP1L1
									ATXN7L3
									SLC35E2B
									DZIP3
									STX17
									TBL1XR1
									CDK13
									DCAF10
									MOB1A
									SOCS1
									BMF
									FAM127C
									NOA1
									MSL3P1
									FZD7
									RBMX2
									PEX2
									HADH
									C9orf85
									IFI16
									PIGM
									UCK1
									CLDND1
									ZNF160
									RBBP4
									SPAST
									2016-03-01
									ZNF184
									CXXC1
									RAB24
									LDB2
									FAM168B
									HNRNPF
									CRTC3
									ARMCX6
									EIF1B
									NUP160
									CNP
									MEX3C
									COPS5
									TSTD2
									UBAC2
									ITGAV
									RANBP9
									C16orf62
									CNN2
									ZNF706
									TBK1
									BNIP1
									JUP
									TOP2B
									NDUFB9
									GMPS
									WDR82
									ZNF644
									SPIDR
									PARD3
									FAM133B
									CRLS1
									INTS7
									EFNA4
									CTCF
									NDUFS5
									PHACTR4
									R3HDM1
									FGFR1OP2
									SEPHS1
									GAPVD1
									TGIF2-C20orf24
									RFWD2
									LYRM5
									BAZ1B
									SPATS2
									ARHGEF18
									CTD-2545G14.7
									SRC
									SIAH2
									ELF4
									FMR1
									CHMP2B
									RAB11FIP2
									AASDHPPT
									IFIH1
									HACD1
									CHML
									CASP7
									DCUN1D1
									NFYB
									SH3BGRL
									MED13
									TMEM60
									APOL3
									MIER1
									ZFX
									FAM208A
									RAB12
									S1PR3
									MYH10
									LIN7A
									KLHDC3
									SHISA4
									RBM23
									CCSER2
									CHD4
									ZNF12
									C21orf91
									SOS2
									DYRK1A
									MAP3K2
									TCAF1
									ANKRD13C
									AP000295.9
									SLC35D2
									STAT5B
									RBM12B
									PUM1
									YES1
									PSEN1
									GBP1
									SPOPL
									DPP8
									PSMB9
									CTBP2
									PSPH
									ASH2L
									CPSF2
									ERBB2IP
									ZNF24
									SKP2
									VEZT
									PHF6
									RBMXL1
									NIPBL
									CNOT2
									GGPS1
									HNRNPA0
									USP21
									APEX1
									ZC3H11A
									SUV420H1
									PCK2
									HMGN1
									MOCS2

## Sheet: Suppl Table 3b
Supplemental Table 3b. Pathways downregulated by genes clustering with GATA6 overexpression
									Genes in clusters downnregulated with GATA6 overexpression
Analysis Type:	PANTHER Overrepresentation Test (Released 20190711)
Annotation Version and Release Date:	GO Ontology database Released 2019-12-09								GLCE
Analyzed List:	upload_1 (Homo sapiens)								GLUD1
Reference List:	Homo sapiens (all genes in database)								HARS2
Test Type:	FISHER								CPNE7
Correction:	FDR								TACC1
GO biological process complete	Homo sapiens - REFLIST (20851)	upload_1 (179)	upload_1 (expected)	upload_1 (over/under)	upload_1 (fold Enrichment)	upload_1 (raw P-value)	upload_1 (FDR)		MTDH
regulation of protein polymerization (GO:0032271)	233	11	2	+	5.5	8.18e-06	0.0326		AIDA
regulation of actin filament organization (GO:0110053)	277	12	2.38	+	5.05	7.29e-06	0.0387		CERKL
regulation of actin filament-based process (GO:0032970)	402	15	3.45	+	4.35	3.02e-06	0.0241		TTC37
negative regulation of intracellular signal transduction (GO:1902532)	505	17	4.34	+	3.92	2.49e-06	0.0397		RNF24
									LINC00152
									SLC25A36
									ACTR6
									SPRED1
									CYFIP1
									TBC1D23
									PFDN1
									YBX1
									CAMK1
									SNX6
									DNAJC25-GNG10
									RCAN3
									FAM114A1
									TRIO
									JRKL
									NTAN1
									VIM
									MYO9A
									EIF3D
									MSANTD3
									NMD3
									HSPB7
									ABI1
									ASMTL
									EPN2
									HMGA1
									SLC35A3
									STYX
									SREK1IP1
									KLHL36
									SYNJ2
									MYL12A
									BZW1
									RP11-124N14.3
									PPIA
									RGS20
									PARVB
									GALNT6
									AARS2
									GSN
									BIRC2
									PURA
									DGUOK
									ABL2
									IARS2
									LPXN
									IGIP
									MYADM
									ABCA2
									STC1
									AGPAT2
									FAM107B
									ABLIM3
									TNFRSF6B
									P3H2
									L1CAM
									HAS2
									RABGEF1
									CAPZA1
									ARSJ
									RASA1
									KCTD9
									RP11-783K16.5
									TSC22D2
									MBD2
									KRTAP2-3
									CTGF
									CAPN2
									DYNLT3
									MIR31HG
									STARD13
									LCE2A
									MT2A
									FAM127A
									AKR7A2
									SDHAF4
									ARHGAP10
									SH3BP4
									PHC2
									BCAR1
									IGF2BP2
									TMEM35
									C11orf68
									CAMK2N1
									UGCG
									ARNTL2
									POLR2C
									RPL7L1
									ESM1
									CCDC50
									RPSAP52
									HIVEP2
									ST3GAL3
									SAMD4A
									MYC
									LCE3A
									PRPF6
									TMED7-TICAM2
									FOXK1
									CFL2
									RNF114
									ECI2
									GYS1
									PINK1
									CDCP1
									ERRFI1
									UBE2V1
									DYNLRB1
									NUMB
									FN3KRP
									EIF3I
									SLC15A4
									MTMR1
									FRMD6
									VDAC2
									FOXD1
									CCT4
									SH3BGRL3
									LSM5
									NES
									RFT1
									FIP1L1
									KIAA1715
									FAM216A
									TBC1D2
									TBL2
									COL13A1
									PITPNC1
									NEDD8
									CLIC1
									ARF1
									DTD1
									PFKP
									ARF6
									CALM2
									SMIM3
									HK2
									PLAUR
									COPS4
									SKIV2L2
									SSR3
									CPEB2
									ELOVL1
									PCMT1
									DOCK7
									DAD1
									ECHS1
									NT5E
									BCAP29
									COTL1
									MET
									ATP5H
									FAF2
									SLC35E1
									SERPINE1
									ITPR3
									MCL1
									GNB1
									ACOT9
									MYEOV
									SLC20A1
									BRI3
									SPRY2
									PTRF
									SMURF2
									PRPF4
									CAP1
									2016-03-03
									PXN
									LIF
									UAP1
									LINC00973
